# Supplementary material for: The rising threat of climate change for arthropods from Earth's cold regions: Taxonomic rather than native status drives species sensitivity
Source: Glob Chang Biol. 2022 Jul 22;28(20):5914–27. doi: 10.1111/gcb.16338 (PMC9544941; doi:10.1111/gcb.16338)
Supplement: Supplementary file 2 — Supplementary Material S2 [file GCB-28-5914-s004.xlsx]

## Sheet: Temperature and Humidity data
Supplementary Material S2. Presentation of the daily changes in temperature and relative humidity values in conditions '4-24' (daily short-term exposure at 24°C) and '4-28' (daily short-term exposure at 28°C).
Temperature and humidity were measured every 10 minutes with a Hygro Button data logger (Mouser Electronics, Brive La Gaillarde, France) placed in the Petri dish.
Date	Time	Condition '4-24'		Condition '4-28'
		Temperature ( °C)	Relative Humidity (%)	Temperature (°C)	Relative Humidity (%)
2016-03-26	04:30:01	4.131	89.049	3.6	82.194
2016-03-26	04:40:01	4.131	89.049	3.6	83.264
2016-03-26	04:50:01	4.131	89.567	3.6	87.488
2016-03-26	05:00:01	4.131	89.049	3.6	87.488
2016-03-26	05:10:01	4.131	89.049	3.6	88.009
2016-03-26	05:20:01	4.131	89.567	3.6	90.08
2016-03-26	05:30:01	4.131	89.049	3.6	91.618
2016-03-26	05:40:01	4.131	89.049	4.103	92.128
2016-03-26	05:50:01	4.131	89.049	4.103	92.636
2016-03-26	06:00:01	4.131	89.567	4.103	93.648
2016-03-26	06:10:01	4.131	89.567	4.103	93.648
2016-03-26	06:20:01	4.131	90.084	4.103	92.128
2016-03-26	06:30:01	4.131	89.567	4.103	92.128
2016-03-26	06:40:01	4.131	88.529	4.103	93.648
2016-03-26	06:50:01	4.131	89.049	4.103	94.654
2016-03-26	07:00:01	4.632	90.084	4.103	94.152
2016-03-26	07:10:01	5.635	95.174	5.109	91.107
2016-03-26	07:20:01	6.136	91.626	5.612	84.329
2016-03-26	07:30:01	5.635	88.529	5.612	82.73
2016-03-26	07:40:01	5.635	88.529	5.612	82.194
2016-03-26	07:50:01	5.635	88.008	5.612	79.492
2016-03-26	08:00:01	6.637	93.155	5.612	78.948
2016-03-26	08:10:01	7.639	96.673	7.119	92.128
2016-03-26	08:20:01	7.639	93.155	8.124	97.144
2016-03-26	08:30:01	7.639	91.113	7.622	92.128
2016-03-26	08:40:01	7.639	88.008	7.622	85.915
2016-03-26	08:50:01	7.639	89.049	7.622	78.948
2016-03-26	09:00:01	8.14	92.646	7.622	84.329
2016-03-26	09:10:01	9.142	97.17	9.631	97.144
2016-03-26	09:20:01	9.643	93.155	9.631	92.636
2016-03-26	09:30:01	9.643	92.137	9.631	77.854
2016-03-26	09:40:01	10.144	92.137	10.134	96.649
2016-03-26	09:50:01	10.144	90.084	9.631	89.047
2016-03-26	10:00:01	10.144	91.113	9.631	75.649
2016-03-26	10:10:01	11.146	98.653	11.64	99.598
2016-03-26	10:20:01	11.647	95.675	11.64	77.854
2016-03-26	10:30:01	11.647	91.113	11.64	95.655
2016-03-26	10:40:01	11.647	86.437	11.64	75.649
2016-03-26	10:50:01	11.647	91.626	11.64	94.152
2016-03-26	11:00:01	11.647	90.599	11.64	81.118
2016-03-26	11:10:01	11.647	89.049	12.141	95.655
2016-03-26	11:20:01	11.647	84.853	11.64	87.488
2016-03-26	11:30:01	11.647	90.599	11.64	83.264
2016-03-26	11:40:01	12.147	91.626	11.64	90.594
2016-03-26	11:50:01	11.647	88.529	11.64	73.98
2016-03-26	12:00:01	12.648	94.167	11.64	92.636
2016-03-26	12:10:01	19.156	97.666	18.66	99.11
2016-03-26	12:20:01	22.157	97.666	24.166	97.144
2016-03-26	12:30:01	23.158	98.16	27.166	90.08
2016-03-26	12:40:01	23.658	97.17	27.665	88.009
2016-03-26	12:50:01	23.658	98.653	28.165	86.965
2016-03-26	13:00:01	23.658	99.634	28.165	85.915
2016-03-26	13:10:01	23.658	99.144	28.165	84.859
2016-03-26	13:20:01	23.658	99.144	28.165	83.797
2016-03-26	13:30:01	23.658	99.144	28.165	82.73
2016-03-26	13:40:01	24.158	99.634	28.165	81.118
2016-03-26	13:50:01	24.158	98.653	28.165	79.492
2016-03-26	14:00:01	23.658	98.16	28.165	78.948
2016-03-26	14:10:01	15.152	54.166	20.162	25.978
2016-03-26	14:20:01	12.648	78.389	12.643	57.769
2016-03-26	14:30:01	12.147	81.646	12.141	88.529
2016-03-26	14:40:01	12.147	89.567	12.141	94.152
2016-03-26	14:50:01	12.147	92.646	12.141	81.657
2016-03-26	15:00:01	11.146	72.286	12.141	81.657
2016-03-26	15:10:01	10.144	79.481	9.631	77.305
2016-03-26	15:20:01	9.643	81.646	10.134	92.636
2016-03-26	15:30:01	9.643	83.79	10.134	95.155
2016-03-26	15:40:01	9.643	82.721	10.134	96.153
2016-03-26	15:50:01	9.643	84.853	10.134	95.655
2016-03-26	16:00:01	9.142	70.024	9.631	77.305
2016-03-26	16:10:01	8.14	79.481	8.124	82.194
2016-03-26	16:20:01	8.14	82.184	7.622	88.529
2016-03-26	16:30:01	8.14	85.382	8.124	95.655
2016-03-26	16:40:01	8.14	88.008	7.622	82.194
2016-03-26	16:50:01	8.14	89.049	8.124	93.143
2016-03-26	17:00:01	7.639	82.721	8.124	80.036
2016-03-26	17:10:01	6.136	80.024	6.114	78.948
2016-03-26	17:20:01	6.136	82.721	5.612	74.538
2016-03-26	17:30:01	6.136	84.853	5.612	76.202
2016-03-26	17:40:01	6.136	86.437	5.612	80.036
2016-03-26	17:50:01	6.136	89.567	5.612	84.329
2016-03-26	18:00:01	5.635	84.322	5.612	88.009
2016-03-26	18:10:01	4.131	81.107	4.103	88.529
2016-03-26	18:20:01	4.131	82.184	4.103	85.915
2016-03-26	18:30:01	4.131	84.853	3.6	75.649
2016-03-26	18:40:01	4.131	85.91	3.6	75.094
2016-03-26	18:50:01	4.131	87.486	3.6	80.036
2016-03-26	19:00:01	4.131	88.529	3.6	84.859
2016-03-26	19:10:01	4.131	87.486	3.6	90.594
2016-03-26	19:20:01	4.131	84.853	4.103	93.143
2016-03-26	19:30:01	4.131	85.91	4.103	89.047
2016-03-26	19:40:01	4.131	85.91	3.6	79.492
2016-03-26	19:50:01	4.131	88.008	3.6	76.754
2016-03-26	20:00:01	4.131	88.008	3.6	80.577
2016-03-26	20:10:01	4.131	88.529	3.6	83.264
2016-03-26	20:20:01	4.131	86.437	3.6	88.009
2016-03-26	20:30:01	4.131	85.91	3.6	90.594
2016-03-26	20:40:01	4.131	86.437	4.103	93.143
2016-03-26	20:50:01	4.131	86.962	4.103	89.047
2016-03-26	21:00:01	4.131	87.486	3.6	80.577
2016-03-26	21:10:01	4.131	88.008	3.6	77.305
2016-03-26	21:20:01	4.131	88.008	3.6	79.492
2016-03-26	21:30:01	4.131	89.049	3.6	83.797
2016-03-26	21:40:01	4.131	89.567	3.6	86.965
2016-03-26	21:50:01	4.131	89.049	3.6	91.618
2016-03-26	22:00:01	4.131	86.962	4.103	94.152
2016-03-26	22:10:01	4.131	85.91	4.103	89.564
2016-03-26	22:20:01	4.131	85.382	3.6	83.264
2016-03-26	22:30:01	4.131	86.962	3.6	77.305
2016-03-26	22:40:01	4.131	85.382	3.6	79.492
2016-03-26	22:50:01	4.131	86.437	3.6	80.577
2016-03-26	23:00:01	4.131	86.962	3.6	81.657
2016-03-26	23:10:01	4.131	86.962	3.6	83.797
2016-03-26	23:20:01	4.131	87.486	3.6	86.441
2016-03-26	23:30:01	4.131	87.486	3.6	88.529
2016-03-26	23:40:01	4.131	88.529	3.6	88.009
2016-03-26	23:50:01	4.131	89.567	3.6	90.08
2016-03-27	00:00:01	4.131	89.049	4.103	93.648
2016-03-27	00:10:01	4.131	88.529	4.103	89.564
2016-03-27	00:20:01	4.131	88.529	4.103	86.965
2016-03-27	00:30:01	4.131	87.486	3.6	83.264
2016-03-27	00:40:01	4.131	86.962	3.6	80.577
2016-03-27	00:50:01	4.131	85.382	3.6	77.305
2016-03-27	01:00:01	4.131	85.382	3.6	78.948
2016-03-27	01:10:01	4.131	86.437	3.6	78.948
2016-03-27	01:20:01	4.131	87.486	3.6	80.577
2016-03-27	01:30:01	4.131	86.962	3.6	83.264
2016-03-27	01:40:01	4.131	88.008	3.6	85.388
2016-03-27	01:50:01	4.131	88.008	3.6	85.388
2016-03-27	02:00:01	4.131	88.529	3.6	86.441
2016-03-27	02:10:01	4.131	89.049	3.6	89.047
2016-03-27	02:20:01	4.131	89.049	3.6	90.08
2016-03-27	02:30:01	4.131	89.049	3.6	90.08
2016-03-27	02:40:01	4.131	89.567	3.6	91.618
2016-03-27	02:50:01	4.131	89.049	4.103	91.618
2016-03-27	03:00:01	4.131	89.567	4.103	94.152
2016-03-27	03:10:01	4.131	88.529	4.103	93.648
2016-03-27	03:20:01	4.131	89.049	4.103	93.143
2016-03-27	03:30:01	4.131	89.567	4.103	91.107
2016-03-27	03:40:01	4.131	89.567	4.103	85.388
2016-03-27	03:50:01	4.131	90.084	3.6	85.915
2016-03-27	04:00:01	4.131	90.599	3.6	85.915
2016-03-27	04:10:01	4.131	89.567	3.6	78.402
2016-03-27	04:20:01	4.131	89.049	3.6	77.854
2016-03-27	04:30:01	4.131	90.599	3.6	77.854
2016-03-27	04:40:01	4.131	89.567	3.6	79.492
2016-03-27	04:50:01	4.131	89.049	3.6	79.492
2016-03-27	05:00:01	4.131	88.008	3.6	81.118
2016-03-27	05:10:01	4.131	86.962	3.6	81.118
2016-03-27	05:20:01	4.131	87.486	3.6	84.329
2016-03-27	05:30:01	4.131	86.962	3.6	85.915
2016-03-27	05:40:01	4.131	86.962	3.6	89.047
2016-03-27	05:50:01	4.131	86.437	3.6	90.08
2016-03-27	06:00:01	4.131	86.437	3.6	90.594
2016-03-27	06:10:01	4.131	85.91	3.6	91.618
2016-03-27	06:20:01	4.131	86.437	3.6	91.618
2016-03-27	06:30:01	4.131	86.962	3.6	91.107
2016-03-27	06:40:01	4.131	86.437	3.6	91.107
2016-03-27	06:50:01	4.131	85.91	3.6	90.08
2016-03-27	07:00:01	4.632	93.155	3.6	91.618
2016-03-27	07:10:01	5.635	95.675	5.109	88.009
2016-03-27	07:20:01	6.136	92.646	5.612	81.657
2016-03-27	07:30:01	6.136	91.113	5.612	78.948
2016-03-27	07:40:01	6.136	90.599	5.612	80.036
2016-03-27	07:50:01	6.136	90.084	5.612	83.797
2016-03-27	08:00:01	6.136	90.599	5.612	84.329
2016-03-27	08:10:01	7.639	96.175	7.119	87.488
2016-03-27	08:20:01	7.639	91.626	7.622	90.594
2016-03-27	08:30:01	7.639	89.567	7.622	94.654
2016-03-27	08:40:01	7.639	90.084	7.622	90.594
2016-03-27	08:50:01	7.639	91.113	7.622	83.797
2016-03-27	09:00:01	8.14	92.137	7.622	79.492
2016-03-27	09:10:01	9.142	96.673	10.134	99.598
2016-03-27	09:20:01	9.643	95.174	9.631	91.107
2016-03-27	09:30:01	9.643	90.599	9.631	77.305
2016-03-27	09:40:01	9.643	87.486	9.631	95.155
2016-03-27	09:50:01	9.643	89.049	9.631	86.965
2016-03-27	10:00:01	10.144	92.646	9.631	80.577
2016-03-27	10:10:01	11.146	97.666	11.64	99.11
2016-03-27	10:20:01	11.647	95.174	11.138	79.492
2016-03-27	10:30:01	11.647	89.049	11.64	93.143
2016-03-27	10:40:01	11.647	91.113	11.138	77.305
2016-03-27	10:50:01	11.647	90.599	11.64	94.654
2016-03-27	11:00:01	11.647	87.486	11.138	79.492
2016-03-27	11:10:01	11.647	89.567	12.141	93.143
2016-03-27	11:20:01	12.147	91.626	11.64	84.329
2016-03-27	11:30:01	11.647	89.049	11.64	78.402
2016-03-27	11:40:01	11.647	86.437	11.64	91.107
2016-03-27	11:50:01	11.647	91.626	11.64	73.421
2016-03-27	12:00:01	12.147	92.646	11.64	93.143
2016-03-27	12:10:01	18.655	97.666	18.66	98.13
2016-03-27	12:20:01	22.157	98.16	24.166	97.144
2016-03-27	12:30:01	23.158	98.16	27.166	88.009
2016-03-27	12:40:01	23.658	98.16	28.165	87.488
2016-03-27	12:50:01	23.658	99.144	28.165	85.388
2016-03-27	13:00:01	23.658	98.653	28.165	84.859
2016-03-27	13:10:01	23.658	99.634	28.165	83.264
2016-03-27	13:20:01	23.658	98.653	28.165	82.194
2016-03-27	13:30:01	24.158	98.653	28.165	81.118
2016-03-27	13:40:01	24.158	99.144	28.165	80.036
2016-03-27	13:50:01	24.158	98.16	28.165	78.402
2016-03-27	14:00:01	23.658	97.17	28.165	77.305
2016-03-27	14:10:01	15.152	55.376	19.661	25.978
2016-03-27	14:20:01	12.648	74.525	12.141	56.568
2016-03-27	14:30:01	12.648	89.049	12.141	90.08
2016-03-27	14:40:01	12.147	87.486	12.141	88.009
2016-03-27	14:50:01	12.147	91.113	11.64	76.754
2016-03-27	15:00:01	11.146	71.158	11.64	75.094
2016-03-27	15:10:01	10.144	80.566	10.134	93.143
2016-03-27	15:20:01	9.643	84.853	10.134	83.797
2016-03-27	15:30:01	9.643	88.529	9.631	76.754
2016-03-27	15:40:01	10.144	90.599	9.631	85.388
2016-03-27	15:50:01	10.144	90.084	9.631	86.441
2016-03-27	16:00:01	9.643	87.486	9.631	88.529
2016-03-27	16:10:01	8.14	85.91	7.622	74.538
2016-03-27	16:20:01	8.14	88.008	7.622	91.107
2016-03-27	16:30:01	8.14	88.529	8.124	95.155
2016-03-27	16:40:01	8.14	90.084	8.124	80.577
2016-03-27	16:50:01	8.14	89.567	7.622	84.859
2016-03-27	17:00:01	7.639	83.256	8.124	88.009
2016-03-27	17:10:01	6.136	84.853	6.114	89.564
2016-03-27	17:20:01	6.136	83.79	6.114	90.594
2016-03-27	17:30:01	6.136	84.853	5.612	85.915
2016-03-27	17:40:01	5.635	85.382	5.612	82.194
2016-03-27	17:50:01	5.635	85.382	5.612	78.402
2016-03-27	18:00:01	5.133	73.967	5.612	76.754
2016-03-27	18:10:01	4.131	81.646	3.6	78.948
2016-03-27	18:20:01	4.131	84.322	3.6	74.538
2016-03-27	18:30:01	4.131	86.437	3.6	77.854
2016-03-27	18:40:01	4.131	89.049	3.6	82.194
2016-03-27	18:50:01	4.131	86.437	3.6	91.107
2016-03-27	19:00:01	4.131	88.008	3.6	92.636
2016-03-27	19:10:01	4.131	89.049	4.103	94.152
2016-03-27	19:20:01	4.131	88.008	4.103	92.128
2016-03-27	19:30:01	4.131	85.382	3.6	84.329
2016-03-27	19:40:01	4.131	85.382	3.6	76.754
2016-03-27	19:50:01	4.131	86.962	3.6	78.402
2016-03-27	20:00:01	4.131	88.008	3.6	77.305
2016-03-27	20:10:01	4.131	88.529	3.6	80.577
2016-03-27	20:20:01	4.131	89.049	3.6	83.797
2016-03-27	20:30:01	4.131	89.049	3.6	86.441
2016-03-27	20:40:01	4.131	86.437	3.6	88.529
2016-03-27	20:50:01	4.131	85.382	3.6	90.08
2016-03-27	21:00:01	4.131	85.382	3.6	91.618
2016-03-27	21:10:01	4.131	85.382	4.103	91.618
2016-03-27	21:20:01	4.131	86.962	4.103	90.594
2016-03-27	21:30:01	4.131	88.008	3.6	83.797
2016-03-27	21:40:01	4.131	88.529	3.6	76.754
2016-03-27	21:50:01	4.131	89.049	3.6	76.754
2016-03-27	22:00:01	4.131	89.049	3.6	80.036
2016-03-27	22:10:01	4.131	85.91	3.6	82.194
2016-03-27	22:20:01	4.131	84.853	3.6	84.329
2016-03-27	22:30:01	4.131	85.382	3.6	87.488
2016-03-27	22:40:01	4.131	86.962	3.6	89.047
2016-03-27	22:50:01	4.131	88.529	4.103	90.594
2016-03-27	23:00:01	4.131	88.529	4.103	92.636
2016-03-27	23:10:01	4.131	89.567	4.103	88.529
2016-03-27	23:20:01	4.131	88.529	3.6	83.797
2016-03-27	23:30:01	4.131	86.962	3.6	80.036
2016-03-27	23:40:01	4.131	86.437	3.6	75.649
2016-03-27	23:50:01	4.131	85.382	3.6	76.202
2016-03-28	00:00:01	4.131	85.91	3.6	78.402
2016-03-28	00:10:01	4.131	86.437	3.6	82.73
2016-03-28	00:20:01	4.131	86.962	3.6	85.388
2016-03-28	00:30:01	4.131	88.008	3.6	87.488
2016-03-28	00:40:01	4.131	88.008	3.6	89.047
2016-03-28	00:50:01	4.131	88.008	3.6	90.594
2016-03-28	01:00:01	4.131	88.529	4.103	92.128
2016-03-28	01:10:01	4.131	88.529	4.103	91.107
2016-03-28	01:20:01	4.131	89.049	4.103	86.965
2016-03-28	01:30:01	4.131	87.486	3.6	78.948
2016-03-28	01:40:01	4.131	86.962	3.6	75.094
2016-03-28	01:50:01	4.131	86.437	3.6	77.305
2016-03-28	02:00:01	4.131	85.91	3.6	75.649
2016-03-28	02:10:01	4.131	85.382	3.6	77.305
2016-03-28	02:20:01	4.131	84.853	3.6	80.577
2016-03-28	02:30:01	4.131	85.91	3.6	83.264
2016-03-28	02:40:01	4.131	86.962	3.6	85.388
2016-03-28	02:50:01	4.131	86.962	3.6	86.441
2016-03-28	03:00:01	4.131	88.008	3.6	90.594
2016-03-28	03:10:01	4.131	88.529	3.6	89.047
2016-03-28	03:20:01	4.131	89.049	3.6	91.107
2016-03-28	03:30:01	4.131	89.567	4.103	92.636
2016-03-28	03:40:01	4.131	89.049	4.103	91.107
2016-03-28	03:50:01	4.131	89.567	4.103	86.965
2016-03-28	04:00:01	4.131	89.049	3.6	86.441
2016-03-28	04:10:01	4.131	88.008	3.6	81.657
2016-03-28	04:20:01	4.131	86.962	3.6	77.305
2016-03-28	04:30:01	4.131	85.91	3.6	76.754
2016-03-28	04:40:01	4.131	85.91	3.6	77.305
2016-03-28	04:50:01	4.131	84.853	3.6	78.402
2016-03-28	05:00:01	4.131	84.853	3.6	79.492
2016-03-28	05:10:01	4.131	85.382	3.6	80.577
2016-03-28	05:20:01	4.131	85.382	3.6	82.73
2016-03-28	05:30:01	4.131	84.853	3.6	82.73
2016-03-28	05:40:01	4.131	84.853	3.6	87.488
2016-03-28	05:50:01	4.131	85.91	3.6	88.529
2016-03-28	06:00:01	4.131	87.486	3.6	87.488
2016-03-28	06:10:01	4.131	87.486	3.6	89.564
2016-03-28	06:20:01	4.131	88.008	3.6	89.564
2016-03-28	06:30:01	4.131	86.437	3.6	91.107
2016-03-28	06:40:01	4.131	88.008	3.6	91.107
2016-03-28	06:50:01	4.131	89.049	4.103	92.128
2016-03-28	07:00:01	4.632	89.049	4.103	92.128
2016-03-28	07:10:01	5.635	94.671	5.109	86.441
2016-03-28	07:20:01	5.635	90.084	5.612	81.657
2016-03-28	07:30:01	6.136	88.529	5.612	80.036
2016-03-28	07:40:01	5.635	87.486	5.612	78.402
2016-03-28	07:50:01	5.635	85.91	5.612	77.305
2016-03-28	08:00:01	6.637	92.646	5.612	77.854
2016-03-28	08:10:01	7.639	95.174	7.622	93.143
2016-03-28	08:20:01	7.639	92.137	8.124	94.152
2016-03-28	08:30:01	7.639	88.529	7.622	92.128
2016-03-28	08:40:01	7.639	86.962	7.622	85.915
2016-03-28	08:50:01	7.639	85.91	7.622	78.402
2016-03-28	09:00:01	8.641	93.662	7.622	80.036
2016-03-28	09:10:01	9.643	96.673	10.134	97.638
2016-03-28	09:20:01	9.643	89.567	9.631	91.618
2016-03-28	09:30:01	9.643	89.567	9.631	76.754
2016-03-28	09:40:01	9.643	91.626	9.631	93.648
2016-03-28	09:50:01	10.144	91.113	9.129	80.577
2016-03-28	10:00:01	10.144	90.599	9.631	90.594
2016-03-28	10:10:01	11.146	96.673	11.64	98.13
2016-03-28	10:20:01	11.647	95.174	11.64	88.529
2016-03-28	10:30:01	11.647	89.049	11.64	90.08
2016-03-28	10:40:01	11.647	88.008	11.64	87.488
2016-03-28	10:50:01	12.147	91.626	11.64	84.859
2016-03-28	11:00:01	11.647	89.567	11.64	89.564
2016-03-28	11:10:01	11.647	84.853	11.64	73.98
2016-03-28	11:20:01	11.647	91.626	11.64	90.594
2016-03-28	11:30:01	12.147	90.599	11.138	76.754
2016-03-28	11:40:01	11.647	88.008	12.141	93.648
2016-03-28	11:50:01	11.647	85.91	11.138	82.73
2016-03-28	12:00:01	12.648	93.662	12.141	89.047
2016-03-28	12:10:01	19.156	98.16	18.66	98.621
2016-03-28	12:20:01	22.157	98.16	24.666	92.128
2016-03-28	12:30:01	23.158	98.16	27.166	86.965
2016-03-28	12:40:01	23.658	98.653	28.165	84.329
2016-03-28	12:50:01	23.658	98.16	28.165	83.264
2016-03-28	13:00:01	23.658	97.666	28.165	82.194
2016-03-28	13:10:01	23.658	98.16	28.165	81.118
2016-03-28	13:20:01	23.658	98.16	28.165	81.118
2016-03-28	13:30:01	24.158	99.144	28.165	78.402
2016-03-28	13:40:01	24.158	99.144	28.165	76.754
2016-03-28	13:50:01	24.158	98.653	28.165	75.094
2016-03-28	14:00:01	23.658	93.155	28.165	72.86
2016-03-28	14:10:01	15.652	52.341	19.661	25.978
2016-03-28	14:20:01	12.648	75.081	12.141	52.316
2016-03-28	14:30:01	12.648	89.567	12.141	88.009
2016-03-28	14:40:01	12.147	85.91	12.141	92.636
2016-03-28	14:50:01	12.147	92.137	12.141	75.649
2016-03-28	15:00:01	11.146	70.592	12.141	75.094
2016-03-28	15:10:01	10.144	78.389	9.631	81.657
2016-03-28	15:20:01	9.643	81.107	10.134	92.128
2016-03-28	15:30:01	9.643	82.184	10.134	93.648
2016-03-28	15:40:01	9.643	84.322	10.134	95.655
2016-03-28	15:50:01	9.643	83.256	10.134	93.143
2016-03-28	16:00:01	9.142	68.885	10.134	78.948
2016-03-28	16:10:01	8.14	79.481	7.622	84.329
2016-03-28	16:20:01	8.14	85.382	8.124	93.143
2016-03-28	16:30:01	8.14	86.962	8.124	79.492
2016-03-28	16:40:01	8.14	88.008	7.622	91.618
2016-03-28	16:50:01	8.14	88.529	8.124	95.155
2016-03-28	17:00:01	7.639	86.437	7.622	75.094
2016-03-28	17:10:01	6.136	84.322	5.612	77.305
2016-03-28	17:20:01	6.136	83.256	5.612	74.538
2016-03-28	17:30:01	5.635	82.721	5.612	77.305
2016-03-28	17:40:01	5.635	84.322	5.612	82.73
2016-03-28	17:50:01	6.136	85.382	5.612	88.009
2016-03-28	18:00:01	5.133	72.848	5.612	89.047
2016-03-28	18:10:01	4.131	81.107	4.103	89.564
2016-03-28	18:20:01	4.131	84.853	3.6	83.264
2016-03-28	18:30:01	4.131	86.437	3.6	73.98
2016-03-28	18:40:01	4.131	88.008	3.6	77.854
2016-03-28	18:50:01	4.131	87.486	3.6	83.797
2016-03-28	19:00:01	4.131	86.437	3.6	88.529
2016-03-28	19:10:01	4.131	84.853	4.103	92.636
2016-03-28	19:20:01	4.131	84.853	4.103	90.08
2016-03-28	19:30:01	4.131	86.437	3.6	75.649
2016-03-28	19:40:01	4.131	87.486	3.6	76.754
2016-03-28	19:50:01	4.131	88.529	3.6	81.657
2016-03-28	20:00:01	4.131	88.529	3.6	85.915
2016-03-28	20:10:01	4.131	88.008	3.6	89.047
2016-03-28	20:20:01	4.131	85.382	4.103	90.594
2016-03-28	20:30:01	4.131	84.853	3.6	86.441
2016-03-28	20:40:01	4.131	85.91	3.6	77.854
2016-03-28	20:50:01	4.131	87.486	3.6	77.305
2016-03-28	21:00:01	4.131	88.008	3.6	82.73
2016-03-28	21:10:01	4.131	88.008	3.6	86.441
2016-03-28	21:20:01	4.131	88.529	3.6	90.594
2016-03-28	21:30:01	4.131	86.437	4.103	90.08
2016-03-28	21:40:01	4.131	84.853	3.6	78.948
2016-03-28	21:50:01	4.131	85.382	3.6	76.754
2016-03-28	22:00:01	4.131	86.962	3.6	77.305
2016-03-28	22:10:01	4.131	87.486	3.6	82.73
2016-03-28	22:20:01	4.131	88.529	3.6	86.965
2016-03-28	22:30:01	4.131	89.567	3.6	89.564
2016-03-28	22:40:01	4.131	89.049	4.103	92.636
2016-03-28	22:50:01	4.131	87.486	4.103	86.965
2016-03-28	23:00:01	4.131	85.382	3.6	77.854
2016-03-28	23:10:01	4.131	85.382	3.6	75.649
2016-03-28	23:20:01	4.131	85.91	3.6	79.492
2016-03-28	23:30:01	4.131	86.962	3.6	82.194
2016-03-28	23:40:01	4.131	87.486	3.6	86.965
2016-03-28	23:50:01	4.131	88.008	3.6	89.564
2016-03-29	00:00:01	4.131	88.529	4.103	91.618
2016-03-29	00:10:01	4.131	88.529	4.103	88.529
2016-03-29	00:20:01	4.131	89.049	3.6	84.329
2016-03-29	00:30:01	4.131	87.486	3.6	77.854
2016-03-29	00:40:01	4.131	85.91	3.6	75.649
2016-03-29	00:50:01	4.131	84.853	3.6	77.305
2016-03-29	01:00:01	4.131	85.382	3.6	83.797
2016-03-29	01:10:01	4.131	86.962	3.6	85.388
2016-03-29	01:20:01	4.131	87.486	3.6	89.564
2016-03-29	01:30:01	4.131	88.529	3.6	91.107
2016-03-29	01:40:01	4.131	89.567	4.103	91.107
2016-03-29	01:50:01	4.131	88.529	3.6	84.329
2016-03-29	02:00:01	4.131	87.486	3.6	78.402
2016-03-29	02:10:01	4.131	84.853	3.6	77.305
2016-03-29	02:20:01	4.131	85.91	3.6	79.492
2016-03-29	02:30:01	4.131	85.91	3.6	84.329
2016-03-29	02:40:01	4.131	85.91	3.6	85.388
2016-03-29	02:50:01	4.131	86.437	3.6	91.618
2016-03-29	03:00:01	4.131	85.91	4.103	91.107
2016-03-29	03:10:01	4.131	86.962	3.6	84.329
2016-03-29	03:20:01	4.131	87.486	3.6	77.854
2016-03-29	03:30:01	4.131	89.049	3.6	76.202
2016-03-29	03:40:01	4.131	90.084	3.6	77.305
2016-03-29	03:50:01	4.131	88.008	3.6	81.657
2016-03-29	04:00:01	4.131	86.962	3.6	82.73
2016-03-29	04:10:01	4.131	86.437	3.6	83.797
2016-03-29	04:20:01	4.131	85.382	3.6	88.009
2016-03-29	04:30:01	4.131	86.437	3.6	91.107
2016-03-29	04:40:01	4.131	87.486	3.6	89.047
2016-03-29	04:50:01	4.131	89.049	4.103	92.636
2016-03-29	05:00:01	4.131	89.567	4.103	88.529
2016-03-29	05:10:01	4.131	89.567	3.6	81.657
2016-03-29	05:20:01	4.131	89.567	3.6	77.305
2016-03-29	05:30:01	4.131	89.567	3.6	76.202
2016-03-29	05:40:01	4.131	89.049	3.6	80.036
2016-03-29	05:50:01	4.131	88.529	3.6	83.264
2016-03-29	06:00:01	4.131	89.049	3.6	89.047
2016-03-29	06:10:01	4.131	88.529	3.6	89.047
2016-03-29	06:20:01	4.131	86.437	3.6	92.128
2016-03-29	06:30:01	4.131	85.382	4.103	93.143
2016-03-29	06:40:01	4.131	84.853	4.103	89.564
2016-03-29	06:50:01	4.131	84.853	4.103	89.047
2016-03-29	07:00:01	4.632	92.646	4.103	88.529
2016-03-29	07:10:01	5.635	94.671	5.612	89.564
2016-03-29	07:20:01	6.136	92.137	5.612	84.329
2016-03-29	07:30:01	6.136	91.113	5.612	82.73
2016-03-29	07:40:01	6.136	90.084	5.612	81.118
2016-03-29	07:50:01	6.136	89.567	5.612	80.577
2016-03-29	08:00:01	6.136	90.084	5.612	80.577
2016-03-29	08:10:01	7.639	95.675	7.622	91.618
2016-03-29	08:20:01	7.639	89.567	7.622	95.155
2016-03-29	08:30:01	7.639	86.962	7.622	92.636
2016-03-29	08:40:01	7.639	86.437	7.622	86.965
2016-03-29	08:50:01	7.639	89.049	7.622	82.194
2016-03-29	09:00:01	8.14	92.137	7.622	77.854
2016-03-29	09:10:01	9.142	96.175	10.134	98.621
2016-03-29	09:20:01	9.643	92.137	9.631	91.618
2016-03-29	09:30:01	10.144	92.137	9.631	77.305
2016-03-29	09:40:01	10.144	89.567	9.631	93.648
2016-03-29	09:50:01	9.643	89.049	9.631	80.577
2016-03-29	10:00:01	10.645	93.662	9.631	86.441
2016-03-29	10:10:01	11.647	96.673	12.141	98.621
2016-03-29	10:20:01	11.647	89.567	11.64	85.915
2016-03-29	10:30:01	12.147	92.646	12.141	95.155
2016-03-29	10:40:01	11.647	88.529	11.64	85.915
2016-03-29	10:50:01	11.647	85.91	11.64	84.859
2016-03-29	11:00:01	11.647	90.084	11.64	88.529
2016-03-29	11:10:01	12.147	91.113	11.64	76.754
2016-03-29	11:20:01	11.647	89.567	11.64	91.618
2016-03-29	11:30:01	11.647	85.382	11.64	72.298
2016-03-29	11:40:01	11.647	88.008	11.64	93.648
2016-03-29	11:50:01	12.147	90.599	11.138	80.577
2016-03-29	12:00:01	12.147	89.567	12.141	93.143
2016-03-29	12:10:01	18.655	96.673	18.66	98.13
2016-03-29	12:20:01	22.157	98.16	25.166	89.047
2016-03-29	12:30:01	23.158	98.16	27.166	85.388
2016-03-29	12:40:01	23.658	97.666	28.165	81.657
2016-03-29	12:50:01	23.658	99.634	28.165	80.577
2016-03-29	13:00:01	23.658	98.16	28.165	79.492
2016-03-29	13:10:01	23.658	97.17	28.165	78.402
2016-03-29	13:20:01	23.658	99.144	28.165	76.754
2016-03-29	13:30:01	24.158	98.16	28.165	75.094
2016-03-29	13:40:01	24.158	98.16	28.165	73.421
2016-03-29	13:50:01	24.158	97.666	28.165	71.169
2016-03-29	14:00:01	23.658	82.721	28.165	70.034
2016-03-29	14:10:01	15.652	54.772	19.161	23.955
2016-03-29	14:20:01	12.648	77.292	12.141	50.472
2016-03-29	14:30:01	12.147	88.008	12.141	87.488
2016-03-29	14:40:01	12.147	88.008	12.141	93.143
2016-03-29	14:50:01	12.147	92.646	12.141	94.654
2016-03-29	15:00:01	11.146	70.024	12.141	90.594
2016-03-29	15:10:01	10.144	77.841	9.631	71.169
2016-03-29	15:20:01	9.643	81.107	9.631	88.009
2016-03-29	15:30:01	9.643	81.646	10.134	92.128
2016-03-29	15:40:01	9.643	83.256	10.134	92.636
2016-03-29	15:50:01	9.643	82.184	10.134	91.618
2016-03-29	16:00:01	9.142	68.885	10.134	85.915
2016-03-29	16:10:01	8.14	78.936	7.622	81.657
2016-03-29	16:20:01	7.639	82.721	8.124	92.636
2016-03-29	16:30:01	8.14	85.382	8.124	87.488
2016-03-29	16:40:01	8.14	88.008	7.622	85.388
2016-03-29	16:50:01	8.14	88.529	8.124	92.128
2016-03-29	17:00:01	7.639	80.566	8.124	88.009
2016-03-29	17:10:01	6.136	78.389	6.114	85.915
2016-03-29	17:20:01	6.136	81.646	5.612	75.649
2016-03-29	17:30:01	6.136	84.322	5.612	73.421
2016-03-29	17:40:01	6.136	85.91	5.612	75.649
2016-03-29	17:50:01	6.136	85.382	5.612	80.577
2016-03-29	18:00:01	5.635	85.91	5.612	83.797
2016-03-29	18:10:01	4.632	84.322	3.6	84.329
2016-03-29	18:20:01	4.131	80.024	4.103	84.329
2016-03-29	18:30:01	4.131	84.322	3.6	77.854
2016-03-29	18:40:01	4.131	85.91	3.6	75.094
2016-03-29	18:50:01	4.131	88.529	3.6	81.118
2016-03-29	19:00:01	4.131	87.486	3.6	85.915
2016-03-29	19:10:01	4.131	85.382	3.6	90.08
2016-03-29	19:20:01	4.131	84.853	3.6	92.128
2016-03-29	19:30:01	4.131	84.853	4.103	88.529
2016-03-29	19:40:01	4.131	84.853	3.6	76.754
2016-03-29	19:50:01	4.131	84.853	3.6	77.854
2016-03-29	20:00:01	4.131	86.962	3.6	82.194
2016-03-29	20:10:01	4.131	88.008	3.6	88.009
2016-03-29	20:20:01	4.131	88.008	3.6	89.564
2016-03-29	20:30:01	4.131	88.529	3.6	92.636
2016-03-29	20:40:01	4.131	86.437	4.103	89.047
2016-03-29	20:50:01	4.131	86.437	3.6	84.329
2016-03-29	21:00:01	4.131	85.382	3.6	77.854
2016-03-29	21:10:01	4.131	85.91	3.6	75.094
2016-03-29	21:20:01	4.131	85.91	3.6	80.036
2016-03-29	21:30:01	4.131	86.437	3.6	84.859
2016-03-29	21:40:01	4.131	86.962	3.6	88.529
2016-03-29	21:50:01	4.131	87.486	3.6	90.594
2016-03-29	22:00:01	4.131	88.008	4.103	91.107
2016-03-29	22:10:01	4.131	88.529	4.103	88.529
2016-03-29	22:20:01	4.131	89.049	3.6	77.854
2016-03-29	22:30:01	4.131	88.008	3.6	76.202
2016-03-29	22:40:01	4.131	87.486	3.6	78.948
2016-03-29	22:50:01	4.131	85.382	3.6	83.797
2016-03-29	23:00:01	4.131	85.382	3.6	86.441
2016-03-29	23:10:01	4.131	85.91	3.6	90.08
2016-03-29	23:20:01	4.131	85.91	4.103	91.107
2016-03-29	23:30:01	4.131	85.91	4.103	87.488
2016-03-29	23:40:01	4.131	85.91	3.6	82.73
2016-03-29	23:50:01	4.131	86.437	3.6	75.094
2016-03-30	00:00:01	4.131	87.486	3.6	76.202
2016-03-30	00:10:01	4.131	88.008	3.6	81.118
2016-03-30	00:20:01	4.131	89.049	3.6	83.797
2016-03-30	00:30:01	4.131	89.049	3.6	87.488
2016-03-30	00:40:01	4.131	89.049	3.6	89.047
2016-03-30	00:50:01	4.131	88.008	4.103	91.618
2016-03-30	01:00:01	4.131	87.486	3.6	85.915
2016-03-30	01:10:01	4.131	85.91	3.6	77.305
2016-03-30	01:20:01	4.131	86.437	3.6	75.649
2016-03-30	01:30:01	4.131	85.382	3.6	76.202
2016-03-30	01:40:01	4.131	84.322	3.6	80.036
2016-03-30	01:50:01	4.131	84.853	3.6	81.657
2016-03-30	02:00:01	4.131	84.853	3.6	83.797
2016-03-30	02:10:01	4.131	85.91	3.6	86.441
2016-03-30	02:20:01	4.131	85.91	3.6	86.441
2016-03-30	02:30:01	4.131	87.486	3.6	89.047
2016-03-30	02:40:01	4.131	88.008	4.103	92.636
2016-03-30	02:50:01	4.131	89.049	4.103	86.441
2016-03-30	03:00:01	4.131	89.049	3.6	80.577
2016-03-30	03:10:01	4.131	89.567	3.6	76.202
2016-03-30	03:20:01	4.131	87.486	3.6	76.202
2016-03-30	03:30:01	4.131	86.437	3.6	79.492
2016-03-30	03:40:01	4.131	85.382	3.6	81.657
2016-03-30	03:50:01	4.131	85.91	3.6	84.329
2016-03-30	04:00:01	4.131	85.91	3.6	85.915
2016-03-30	04:10:01	4.131	85.382	3.6	91.618
2016-03-30	04:20:01	4.131	85.91	3.6	90.594
2016-03-30	04:30:01	4.131	88.008	4.103	93.648
2016-03-30	04:40:01	4.131	88.008	4.103	92.128
2016-03-30	04:50:01	4.131	89.049	3.6	82.194
2016-03-30	05:00:01	4.131	89.567	3.6	76.202
2016-03-30	05:10:01	4.131	89.049	3.6	74.538
2016-03-30	05:20:01	4.131	88.008	3.6	75.094
2016-03-30	05:30:01	4.131	85.382	3.6	76.754
2016-03-30	05:40:01	4.131	84.853	3.6	78.402
2016-03-30	05:50:01	4.131	85.382	3.6	83.797
2016-03-30	06:00:01	4.131	84.853	3.6	87.488
2016-03-30	06:10:01	4.131	85.91	3.6	89.564
2016-03-30	06:20:01	4.131	86.437	3.6	90.594
2016-03-30	06:30:01	4.131	85.91	4.103	92.636
2016-03-30	06:40:01	4.131	86.437	4.103	90.08
2016-03-30	06:50:01	4.131	86.437	4.103	88.009
2016-03-30	07:00:01	4.131	89.049	4.103	90.08
2016-03-30	07:10:01	5.635	94.167	5.612	92.636
2016-03-30	07:20:01	5.635	90.084	5.612	88.529
2016-03-30	07:30:01	5.635	87.486	5.612	86.965
2016-03-30	07:40:01	5.635	87.486	5.612	82.194
2016-03-30	07:50:01	5.635	86.437	5.612	81.118
2016-03-30	08:00:01	6.637	93.155	5.612	80.036
2016-03-30	08:10:01	7.639	95.174	7.622	88.529
2016-03-30	08:20:01	8.14	92.137	8.124	93.648
2016-03-30	08:30:01	7.639	90.599	7.622	92.128
2016-03-30	08:40:01	7.639	89.567	7.622	86.441
2016-03-30	08:50:01	7.639	86.962	7.622	78.402
2016-03-30	09:00:01	8.641	93.155	7.622	76.754
2016-03-30	09:10:01	9.643	96.673	9.631	97.144
2016-03-30	09:20:01	9.643	89.567	9.631	89.047
2016-03-30	09:30:01	9.643	90.599	9.631	76.754
2016-03-30	09:40:01	10.144	90.599	9.631	93.143
2016-03-30	09:50:01	10.144	90.599	9.631	83.264
2016-03-30	10:00:01	10.144	90.084	9.631	83.264
2016-03-30	10:10:01	11.146	96.673	11.64	97.144
2016-03-30	10:20:01	11.647	94.167	11.64	86.965
2016-03-30	10:30:01	11.647	89.567	12.141	92.128
2016-03-30	10:40:01	11.647	85.382	11.64	82.194
2016-03-30	10:50:01	11.647	91.626	11.64	87.488
2016-03-30	11:00:01	11.647	90.084	11.64	85.915
2016-03-30	11:10:01	11.647	85.91	11.64	84.859
2016-03-30	11:20:01	11.647	85.91	11.64	85.915
2016-03-30	11:30:01	12.147	90.599	11.64	78.402
2016-03-30	11:40:01	12.147	89.567	11.64	88.529
2016-03-30	11:50:01	11.647	86.437	11.64	70.602
2016-03-30	12:00:01	12.648	93.155	11.64	90.594
2016-03-30	12:10:01	19.156	97.666	18.66	98.13
2016-03-30	12:20:01	22.157	98.653	25.166	89.047
2016-03-30	12:30:01	23.158	97.666	27.166	84.329
2016-03-30	12:40:01	23.658	98.653	28.165	80.577
2016-03-30	12:50:01	23.658	98.16	28.165	79.492
2016-03-30	13:00:01	23.658	97.666	28.165	78.402
2016-03-30	13:10:01	23.658	99.634	28.165	77.305
2016-03-30	13:20:01	24.158	98.16	28.165	75.649
2016-03-30	13:30:01	24.158	98.653	28.165	73.421
2016-03-30	13:40:01	24.158	98.16	28.165	71.734
2016-03-30	13:50:01	24.158	97.17	28.165	69.465
2016-03-30	14:00:01	23.658	81.107	28.165	68.322
2016-03-30	14:10:01	15.652	53.559	19.161	23.277
2016-03-30	14:20:01	12.648	75.636	12.141	50.472
2016-03-30	14:30:01	12.147	85.382	12.141	87.488
2016-03-30	14:40:01	12.147	89.049	12.141	92.636
2016-03-30	14:50:01	12.147	89.567	12.141	82.73
2016-03-30	15:00:01	11.647	84.853	12.141	88.529
2016-03-30	15:10:01	10.144	85.382	9.631	73.98
2016-03-30	15:20:01	10.144	86.962	9.631	90.594
2016-03-30	15:30:01	10.144	88.529	10.134	93.143
2016-03-30	15:40:01	9.643	87.486	10.134	93.648
2016-03-30	15:50:01	10.144	88.008	10.134	95.155
2016-03-30	16:00:01	9.142	71.722	10.134	88.009
2016-03-30	16:10:01	8.14	77.292	7.622	82.194
2016-03-30	16:20:01	8.14	81.107	8.124	92.636
2016-03-30	16:30:01	7.639	84.322	8.124	75.649
2016-03-30	16:40:01	8.14	86.437	7.622	89.047
2016-03-30	16:50:01	8.14	88.008	8.124	94.152
2016-03-30	17:00:01	7.639	85.91	7.622	77.305
2016-03-30	17:10:01	6.136	81.646	5.612	77.305
2016-03-30	17:20:01	6.136	81.107	5.612	86.965
2016-03-30	17:30:01	6.136	83.256	5.612	88.529
2016-03-30	17:40:01	6.136	83.256	5.612	88.009
2016-03-30	17:50:01	6.136	85.91	5.612	78.948
2016-03-30	18:00:01	6.136	86.962	5.612	66.596
2016-03-30	18:10:01	4.632	81.107	3.6	68.894
2016-03-30	18:20:01	4.131	80.024	3.6	77.305
2016-03-30	18:30:01	4.131	83.79	3.6	86.965
2016-03-30	18:40:01	4.131	86.437	3.6	92.636
2016-03-30	18:50:01	4.131	86.962	3.6	82.73
2016-03-30	19:00:01	4.131	86.437	3.6	74.538
2016-03-30	19:10:01	4.131	82.184	3.6	81.118
2016-03-30	19:20:01	4.131	85.382	3.6	90.594
2016-03-30	19:30:01	4.131	87.486	3.6	89.047
2016-03-30	19:40:01	4.131	87.486	3.6	77.305
2016-03-30	19:50:01	4.131	84.853	3.6	76.754
2016-03-30	20:00:01	4.131	83.79	3.6	82.194
2016-03-30	20:10:01	4.131	84.322	3.6	87.488
2016-03-30	20:20:01	4.131	86.962	3.6	92.128
2016-03-30	20:30:01	4.131	87.486	3.6	88.009
2016-03-30	20:40:01	4.131	88.529	3.6	76.202
2016-03-30	20:50:01	4.131	85.91	3.6	78.402
2016-03-30	21:00:01	4.131	84.322	3.6	83.797
2016-03-30	21:10:01	4.131	85.382	3.6	89.564
2016-03-30	21:20:01	4.131	85.91	3.6	91.107
2016-03-30	21:30:01	4.131	87.486	3.6	83.797
2016-03-30	21:40:01	4.131	88.529	3.6	75.094
2016-03-30	21:50:01	4.131	88.529	3.6	78.948
2016-03-30	22:00:01	4.131	84.853	3.6	86.441
2016-03-30	22:10:01	4.131	84.322	3.6	90.08
2016-03-30	22:20:01	4.131	84.322	4.103	92.636
2016-03-30	22:30:01	4.131	85.91	3.6	84.329
2016-03-30	22:40:01	4.131	86.437	3.6	72.86
2016-03-30	22:50:01	4.131	88.529	3.6	77.305
2016-03-30	23:00:01	4.131	88.529	3.6	83.797
2016-03-30	23:10:01	4.131	85.91	3.6	89.564
2016-03-30	23:20:01	4.131	84.322	4.103	90.08
2016-03-30	23:30:01	4.131	84.322	4.103	85.388
2016-03-30	23:40:01	4.131	84.322	3.6	75.649
2016-03-30	23:50:01	4.131	86.437	3.6	77.854
2016-03-31	00:00:01	4.131	86.962	3.6	83.264
2016-03-31	00:10:01	4.131	88.008	3.6	86.965
2016-03-31	00:20:01	4.131	89.049	3.6	90.594
2016-03-31	00:30:01	4.131	87.486	4.103	88.009
2016-03-31	00:40:01	4.131	85.382	3.6	76.202
2016-03-31	00:50:01	4.131	84.853	3.6	75.649
2016-03-31	01:00:01	4.131	85.382	3.6	81.657
2016-03-31	01:10:01	4.131	85.382	3.6	84.859
2016-03-31	01:20:01	4.131	87.486	3.6	88.529
2016-03-31	01:30:01	4.131	89.049	3.6	89.047
2016-03-31	01:40:01	4.131	88.529	4.103	91.107
2016-03-31	01:50:01	4.131	88.008	3.6	80.036
2016-03-31	02:00:01	4.131	87.486	3.6	75.649
2016-03-31	02:10:01	4.131	84.853	3.6	76.202
2016-03-31	02:20:01	4.131	84.322	3.6	80.577
2016-03-31	02:30:01	4.131	85.91	3.6	85.388
2016-03-31	02:40:01	4.131	86.437	3.6	88.009
2016-03-31	02:50:01	4.131	86.437	3.6	91.618
2016-03-31	03:00:01	4.131	88.008	4.103	90.594
2016-03-31	03:10:01	4.131	89.049	3.6	80.577
2016-03-31	03:20:01	4.131	88.529	3.6	75.094
2016-03-31	03:30:01	4.131	85.91	3.6	77.854
2016-03-31	03:40:01	4.131	84.322	3.6	81.657
2016-03-31	03:50:01	4.131	84.853	3.6	84.859
2016-03-31	04:00:01	4.131	85.91	3.6	86.965
2016-03-31	04:10:01	4.131	85.91	3.6	90.08
2016-03-31	04:20:01	4.131	88.008	4.103	91.107
2016-03-31	04:30:01	4.131	89.049	3.6	87.488
2016-03-31	04:40:01	4.131	88.529	3.6	76.202
2016-03-31	04:50:01	4.131	88.008	3.6	77.305
2016-03-31	05:00:01	4.131	87.486	3.6	80.036
2016-03-31	05:10:01	4.131	85.382	3.6	84.859
2016-03-31	05:20:01	4.131	84.853	3.6	88.009
2016-03-31	05:30:01	4.131	85.382	4.103	93.143
2016-03-31	05:40:01	4.131	87.486	4.103	88.529
2016-03-31	05:50:01	4.131	88.529	3.6	81.118
2016-03-31	06:00:01	4.131	89.049	3.6	75.649
2016-03-31	06:10:01	4.131	90.084	3.6	78.402
2016-03-31	06:20:01	4.131	89.567	3.6	82.194
2016-03-31	06:30:01	4.131	88.008	3.6	87.488
2016-03-31	06:40:01	4.131	86.437	3.6	90.08
2016-03-31	06:50:01	4.131	85.91	3.6	92.128
2016-03-31	07:00:01	4.632	92.137	4.103	92.128
2016-03-31	07:10:01	5.635	94.671	5.109	89.564
2016-03-31	07:20:01	6.136	91.626	5.612	83.797
2016-03-31	07:30:01	6.136	91.113	5.612	81.657
2016-03-31	07:40:01	6.136	90.599	5.612	82.73
2016-03-31	07:50:01	6.136	89.049	5.612	83.797
2016-03-31	08:00:01	6.136	91.113	5.612	84.859
2016-03-31	08:10:01	7.639	96.175	7.622	89.047
2016-03-31	08:20:01	7.639	89.567	8.124	95.155
2016-03-31	08:30:01	7.639	88.529	7.622	92.128
2016-03-31	08:40:01	7.639	85.382	7.622	92.128
2016-03-31	08:50:01	7.639	85.91	7.622	88.529
2016-03-31	09:00:01	8.641	93.155	7.622	84.859
2016-03-31	09:10:01	9.643	95.675	9.631	97.144
2016-03-31	09:20:01	9.643	89.567	9.631	91.618
2016-03-31	09:30:01	9.643	90.084	9.631	76.754
2016-03-31	09:40:01	10.144	91.113	9.631	90.594
2016-03-31	09:50:01	10.144	90.084	9.631	91.618
2016-03-31	10:00:01	10.144	89.049	9.631	78.402
2016-03-31	10:10:01	11.146	97.17	11.64	99.11
2016-03-31	10:20:01	11.647	94.167	11.138	75.094
2016-03-31	10:30:01	11.647	90.084	11.64	92.636
2016-03-31	10:40:01	11.647	86.437	11.138	78.948
2016-03-31	10:50:01	12.147	91.626	12.141	92.128
2016-03-31	11:00:01	11.647	89.567	11.64	83.797
2016-03-31	11:10:01	11.647	84.853	11.64	83.264
2016-03-31	11:20:01	11.647	90.084	11.64	89.564
2016-03-31	11:30:01	12.147	91.113	11.64	71.734
2016-03-31	11:40:01	11.647	87.486	11.64	92.128
2016-03-31	11:50:01	11.647	83.79	11.138	76.754
2016-03-31	12:00:01	12.648	92.646	12.141	92.636
2016-03-31	12:10:01	18.655	98.16	18.66	97.638
2016-03-31	12:20:01	22.157	97.666	25.166	88.009
2016-03-31	12:30:01	23.158	98.653	27.166	84.329
2016-03-31	12:40:01	23.658	98.16	28.165	81.118
2016-03-31	12:50:01	23.658	99.634	28.165	80.036
2016-03-31	13:00:01	23.658	99.144	28.165	79.492
2016-03-31	13:10:01	23.658	99.634	28.165	78.402
2016-03-31	13:20:01	24.158	99.144	28.165	76.754
2016-03-31	13:30:01	24.158	98.653	28.165	74.538
2016-03-31	13:40:01	24.158	98.16	28.165	72.298
2016-03-31	13:50:01	24.158	97.17	28.165	71.734
2016-03-31	14:00:01	23.658	78.389	28.165	69.465
2016-03-31	14:10:01	15.652	57.18	19.161	22.599
2016-03-31	14:20:01	12.648	76.742	12.141	50.472
2016-03-31	14:30:01	12.147	81.107	12.141	88.529
2016-03-31	14:40:01	12.147	88.008	12.141	86.965
2016-03-31	14:50:01	12.147	92.137	12.141	73.98
2016-03-31	15:00:01	11.146	69.455	12.141	77.854
2016-03-31	15:10:01	10.144	76.742	9.631	76.754
2016-03-31	15:20:01	9.643	80.566	9.631	89.047
2016-03-31	15:30:01	9.643	82.184	10.134	94.152
2016-03-31	15:40:01	9.643	82.721	10.134	94.654
2016-03-31	15:50:01	9.643	83.256	10.134	95.655
2016-03-31	16:00:01	9.142	69.455	10.134	88.009
2016-03-31	16:10:01	8.14	79.481	7.622	83.264
2016-03-31	16:20:01	8.14	83.79	8.124	93.648
2016-03-31	16:30:01	8.14	85.91	7.622	80.036
2016-03-31	16:40:01	8.14	89.049	8.124	92.636
2016-03-31	16:50:01	8.14	89.049	8.124	89.564
2016-03-31	17:00:01	7.639	81.646	7.622	82.73
2016-03-31	17:10:01	6.136	78.389	5.612	83.797
2016-03-31	17:20:01	6.136	81.107	5.612	90.08
2016-03-31	17:30:01	6.136	84.322	5.612	85.388
2016-03-31	17:40:01	6.136	84.322	5.612	73.98
2016-03-31	17:50:01	6.136	85.91	5.612	77.854
2016-03-31	18:00:01	6.136	86.437	5.612	83.264
2016-03-31	18:10:01	4.632	84.322	3.6	83.264
2016-03-31	18:20:01	4.131	85.382	3.6	90.08
2016-03-31	18:30:01	4.131	84.853	3.6	86.965
2016-03-31	18:40:01	4.131	84.322	3.6	75.649
2016-03-31	18:50:01	4.131	84.322	3.6	77.854
2016-03-31	19:00:01	4.131	84.322	3.6	84.859
2016-03-31	19:10:01	4.131	84.853	3.6	91.107
2016-03-31	19:20:01	4.131	86.437	4.103	91.618
2016-03-31	19:30:01	4.131	88.008	3.6	81.657
2016-03-31	19:40:01	4.131	89.567	3.6	75.094
2016-03-31	19:50:01	4.131	89.049	3.6	80.036
2016-03-31	20:00:01	4.131	85.382	3.6	84.859
2016-03-31	20:10:01	4.131	84.322	3.6	90.08
2016-03-31	20:20:01	4.131	85.91	4.103	92.636
2016-03-31	20:30:01	4.131	84.322	3.6	85.915
2016-03-31	20:40:01	4.131	85.382	3.6	75.649
2016-03-31	20:50:01	4.131	86.962	3.6	77.305
2016-03-31	21:00:01	4.131	87.486	3.6	83.264
2016-03-31	21:10:01	4.131	88.529	3.6	89.047
2016-03-31	21:20:01	4.131	88.529	3.6	92.636
2016-03-31	21:30:01	4.131	88.008	4.103	91.618
2016-03-31	21:40:01	4.131	84.853	3.6	83.797
2016-03-31	21:50:01	4.131	85.382	3.6	75.649
2016-03-31	22:00:01	4.131	85.382	3.6	76.202
2016-03-31	22:10:01	4.131	86.437	3.6	80.577
2016-03-31	22:20:01	4.131	87.486	3.6	86.441
2016-03-31	22:30:01	4.131	86.437	3.6	89.564
2016-03-31	22:40:01	4.131	88.008	4.103	91.618
2016-03-31	22:50:01	4.131	86.962	4.103	89.047
2016-03-31	23:00:01	4.131	89.049	3.6	81.657
2016-03-31	23:10:01	4.131	89.049	3.6	76.202
2016-03-31	23:20:01	4.131	89.049	3.6	80.577
2016-03-31	23:30:01	4.131	88.008	3.6	84.859
2016-03-31	23:40:01	4.131	86.437	3.6	88.529
2016-03-31	23:50:01	4.131	85.382	3.6	88.009
2016-04-01	00:00:01	4.131	85.382	3.6	92.128
2016-04-01	00:10:01	4.131	86.962	4.103	92.636
2016-04-01	00:20:01	4.131	87.486	4.103	85.388
2016-04-01	00:30:01	4.131	88.008	3.6	77.305
2016-04-01	00:40:01	4.131	89.049	3.6	75.649
2016-04-01	00:50:01	4.131	89.049	3.6	79.492
2016-04-01	01:00:01	4.131	89.049	3.6	83.264
2016-04-01	01:10:01	4.131	87.486	3.6	88.529
2016-04-01	01:20:01	4.131	84.853	3.6	91.107
2016-04-01	01:30:01	4.131	84.322	4.103	91.107
2016-04-01	01:40:01	4.131	84.853	4.103	89.047
2016-04-01	01:50:01	4.131	84.853	3.6	82.194
2016-04-01	02:00:01	4.131	85.382	3.6	76.754
2016-04-01	02:10:01	4.131	86.437	3.6	76.754
2016-04-01	02:20:01	4.131	86.962	3.6	78.948
2016-04-01	02:30:01	4.131	87.486	3.6	83.797
2016-04-01	02:40:01	4.131	87.486	3.6	86.965
2016-04-01	02:50:01	4.131	87.486	3.6	89.047
2016-04-01	03:00:01	4.131	88.008	3.6	91.107
2016-04-01	03:10:01	4.131	88.529	3.6	90.08
2016-04-01	03:20:01	4.131	88.529	4.103	91.107
2016-04-01	03:30:01	4.131	89.049	4.103	89.047
2016-04-01	03:40:01	4.131	89.049	3.6	82.194
2016-04-01	03:50:01	4.131	89.049	3.6	79.492
2016-04-01	04:00:01	4.131	88.529	3.6	75.649
2016-04-01	04:10:01	4.131	88.008	3.6	75.649
2016-04-01	04:20:01	4.131	87.486	3.6	78.402
2016-04-01	04:30:01	4.131	86.962	3.6	80.577
2016-04-01	04:40:01	4.131	85.91	3.6	83.797
2016-04-01	04:50:01	4.131	84.853	3.6	83.264
2016-04-01	05:00:01	4.131	84.853	3.6	86.965
2016-04-01	05:10:01	4.131	84.853	3.6	89.047
2016-04-01	05:20:01	4.131	83.79	3.6	89.047
2016-04-01	05:30:01	4.131	84.853	3.6	92.636
2016-04-01	05:40:01	4.131	85.382	4.103	91.618
2016-04-01	05:50:01	4.131	84.322	4.103	90.08
2016-04-01	06:00:01	4.131	85.382	3.6	84.329
2016-04-01	06:10:01	4.131	84.853	3.6	77.854
2016-04-01	06:20:01	4.131	85.382	3.6	75.649
2016-04-01	06:30:01	4.131	84.853	3.6	76.202
2016-04-01	06:40:01	4.131	85.91	3.6	76.202
2016-04-01	06:50:01	4.131	86.437	3.6	80.036
2016-04-01	07:00:01	4.632	91.113	3.6	83.797
2016-04-01	07:10:01	5.635	94.671	5.109	84.859
2016-04-01	07:20:01	6.136	91.626	5.612	77.305
2016-04-01	07:30:01	6.136	90.599	5.612	82.194
2016-04-01	07:40:01	6.136	89.567	5.612	83.264
2016-04-01	07:50:01	6.136	89.567	5.612	83.797
2016-04-01	08:00:01	6.136	90.599	6.114	91.618
2016-04-01	08:10:01	7.639	96.175	7.119	90.08
2016-04-01	08:20:01	7.639	90.599	7.622	78.948
2016-04-01	08:30:01	7.639	87.486	7.622	78.402
2016-04-01	08:40:01	7.639	88.008	7.622	83.264
2016-04-01	08:50:01	7.639	85.382	8.124	94.152
2016-04-01	09:00:01	8.641	93.662	7.622	92.128
2016-04-01	09:10:01	9.643	96.673	9.631	97.144
2016-04-01	09:20:01	9.643	89.049	9.631	92.128
2016-04-01	09:30:01	9.643	91.626	9.631	76.202
2016-04-01	09:40:01	10.144	91.626	10.134	93.143
2016-04-01	09:50:01	9.643	89.049	9.631	90.08
2016-04-01	10:00:01	10.645	94.671	9.129	77.305
2016-04-01	10:10:01	11.647	97.17	11.64	98.621
2016-04-01	10:20:01	11.647	91.113	11.138	78.402
2016-04-01	10:30:01	12.147	92.646	11.64	94.152
2016-04-01	10:40:01	11.647	90.599	11.138	82.194
2016-04-01	10:50:01	11.647	85.91	11.64	92.128
2016-04-01	11:00:01	11.647	91.626	11.64	86.965
2016-04-01	11:10:01	11.647	90.599	11.64	74.538
2016-04-01	11:20:01	11.647	86.962	11.64	90.594
2016-04-01	11:30:01	11.647	85.91	11.138	74.538
2016-04-01	11:40:01	12.147	92.137	11.64	92.128
2016-04-01	11:50:01	11.647	90.084	11.138	81.657
2016-04-01	12:00:01	12.648	94.167	12.141	94.152
2016-04-01	12:10:01	19.156	98.653	19.161	98.621
2016-04-01	12:20:01	22.157	98.653	25.166	90.08
2016-04-01	12:30:01	23.158	98.16	27.166	85.388
2016-04-01	12:40:01	23.658	98.16	28.165	82.73
2016-04-01	12:50:01	23.658	99.144	28.165	81.657
2016-04-01	13:00:01	23.658	99.144	28.165	80.577
2016-04-01	13:10:01	23.658	99.144	28.165	80.036
2016-04-01	13:20:01	23.658	98.653	28.165	78.948
2016-04-01	13:30:01	24.158	99.144	28.165	77.854
2016-04-01	13:40:01	24.158	98.653	28.165	75.649
2016-04-01	13:50:01	24.158	98.653	28.165	73.421
2016-04-01	14:00:01	23.658	88.529	28.165	72.86
2016-04-01	14:10:01	15.652	54.166	19.161	23.955
2016-04-01	14:20:01	12.648	76.742	12.141	52.316
2016-04-01	14:30:01	12.648	89.567	12.141	89.564
2016-04-01	14:40:01	12.147	85.91	12.141	76.754
2016-04-01	14:50:01	12.147	90.084	11.64	73.421
2016-04-01	15:00:01	11.146	70.024	11.64	75.649
2016-04-01	15:10:01	10.144	79.481	10.134	90.594
2016-04-01	15:20:01	9.643	81.646	9.631	73.98
2016-04-01	15:30:01	9.643	82.184	9.631	83.797
2016-04-01	15:40:01	9.643	83.256	9.631	90.08
2016-04-01	15:50:01	9.643	83.256	10.134	94.152
2016-04-01	16:00:01	9.142	70.592	10.134	84.329
2016-04-01	16:10:01	8.14	79.481	7.622	83.797
2016-04-01	16:20:01	8.14	83.256	8.124	94.152
2016-04-01	16:30:01	8.14	85.91	7.622	77.305
2016-04-01	16:40:01	7.639	85.91	7.622	91.618
2016-04-01	16:50:01	8.14	86.437	8.124	95.155
2016-04-01	17:00:01	7.639	86.437	7.622	70.034
2016-04-01	17:10:01	6.637	84.322	5.612	78.402
2016-04-01	17:20:01	6.136	87.486	5.612	73.421
2016-04-01	17:30:01	6.136	86.962	5.612	76.202
2016-04-01	17:40:01	6.136	84.853	5.612	79.492
2016-04-01	17:50:01	6.136	84.853	5.612	84.859
2016-04-01	18:00:01	5.133	71.722	5.612	88.009
2016-04-01	18:10:01	4.131	80.566	4.103	88.009
2016-04-01	18:20:01	4.131	83.256	4.606	90.08
2016-04-01	18:30:01	4.131	83.256	4.103	86.965
2016-04-01	18:40:01	4.131	84.322	3.6	80.036
2016-04-01	18:50:01	4.131	85.91	3.6	76.202
2016-04-01	19:00:01	4.131	87.486	3.6	79.492
2016-04-01	19:10:01	4.131	88.529	3.6	83.797
2016-04-01	19:20:01	4.131	87.486	3.6	88.529
2016-04-01	19:30:01	4.131	85.382	3.6	91.107
2016-04-01	19:40:01	4.131	84.853	3.6	91.107
2016-04-01	19:50:01	4.131	85.91	4.103	93.648
2016-04-01	20:00:01	4.131	86.962	3.6	88.529
2016-04-01	20:10:01	4.131	88.008	3.6	80.577
2016-04-01	20:20:01	4.131	89.567	3.6	77.305
2016-04-01	20:30:01	4.131	88.529	3.6	77.305
2016-04-01	20:40:01	4.131	86.962	3.6	80.577
2016-04-01	20:50:01	4.131	85.382	3.6	84.329
2016-04-01	21:00:01	4.131	85.382	3.6	86.441
2016-04-01	21:10:01	4.131	85.91	3.6	88.529
2016-04-01	21:20:01	4.131	86.962	3.6	90.594
2016-04-01	21:30:01	4.131	87.486	3.6	92.636
2016-04-01	21:40:01	4.131	88.529	4.103	94.152
2016-04-01	21:50:01	4.131	89.049	4.103	93.648
2016-04-01	22:00:01	4.131	86.437	4.103	88.009
2016-04-01	22:10:01	4.131	85.382	3.6	78.948
2016-04-01	22:20:01	4.131	84.322	3.6	76.202
2016-04-01	22:30:01	4.131	85.382	3.6	78.402
2016-04-01	22:40:01	4.131	85.91	3.6	82.194
2016-04-01	22:50:01	4.131	86.437	3.6	83.797
2016-04-01	23:00:01	4.131	86.437	3.6	86.965
2016-04-01	23:10:01	4.131	87.486	3.6	91.107
2016-04-01	23:20:01	4.131	86.962	3.6	90.594
2016-04-01	23:30:01	4.131	88.008	3.6	91.107
2016-04-01	23:40:01	4.131	89.567	4.103	92.128
2016-04-01	23:50:01	4.131	89.567	4.103	93.143
2016-04-02	00:00:01	4.131	88.529	4.103	90.594
2016-04-02	00:10:01	4.131	88.008	3.6	83.797
2016-04-02	00:20:01	4.131	85.91	3.6	81.657
2016-04-02	00:30:01	4.131	84.853	3.6	78.948
2016-04-02	00:40:01	4.131	86.437	3.6	76.754
2016-04-02	00:50:01	4.131	84.853	3.6	76.202
2016-04-02	01:00:01	4.131	85.91	3.6	76.754
2016-04-02	01:10:01	4.131	87.486	3.6	77.305
2016-04-02	01:20:01	4.131	87.486	3.6	79.492
2016-04-02	01:30:01	4.131	87.486	3.6	80.577
2016-04-02	01:40:01	4.131	88.008	3.6	80.577
2016-04-02	01:50:01	4.131	88.529	3.6	81.118
2016-04-02	02:00:01	4.131	89.049	3.6	82.73
2016-04-02	02:10:01	4.131	88.008	3.6	85.915
2016-04-02	02:20:01	4.131	88.529	3.6	86.965
2016-04-02	02:30:01	4.131	89.567	3.6	87.488
2016-04-02	02:40:01	4.131	88.529	3.6	88.529
2016-04-02	02:50:01	4.131	88.008	3.6	89.047
2016-04-02	03:00:01	4.131	88.008	3.6	91.107
2016-04-02	03:10:01	4.131	85.382	3.6	91.618
2016-04-02	03:20:01	4.131	84.853	4.103	91.618
2016-04-02	03:30:01	4.131	86.437	4.103	93.143
2016-04-02	03:40:01	4.131	86.437	4.103	91.107
2016-04-02	03:50:01	4.131	85.91	4.103	93.143
2016-04-02	04:00:01	4.131	86.962	4.103	90.08
2016-04-02	04:10:01	4.131	86.437	4.103	88.529
2016-04-02	04:20:01	4.131	86.962	3.6	84.859
2016-04-02	04:30:01	4.131	87.486	3.6	86.965
2016-04-02	04:40:01	4.131	88.529	3.6	85.388
2016-04-02	04:50:01	4.131	88.008	4.103	84.859
2016-04-02	05:00:01	4.131	89.567	3.6	85.915
2016-04-02	05:10:01	4.131	89.049	4.103	84.859
2016-04-02	05:20:01	4.131	90.084	3.6	83.797
2016-04-02	05:30:01	4.131	89.567	3.6	81.118
2016-04-02	05:40:01	4.131	89.049	3.6	78.948
2016-04-02	05:50:01	4.131	90.084	3.6	77.305
2016-04-02	06:00:01	4.131	89.049	3.6	77.305
2016-04-02	06:10:01	4.131	89.567	3.6	76.754
2016-04-02	06:20:01	4.131	88.529	3.6	77.305
2016-04-02	06:30:01	4.131	88.008	3.6	77.305
2016-04-02	06:40:01	4.131	86.437	3.6	76.754
2016-04-02	06:50:01	4.131	85.91	3.6	76.202
2016-04-02	07:00:01	4.632	92.646	3.6	81.118
2016-04-02	07:10:01	5.635	95.675	5.109	86.965
2016-04-02	07:20:01	6.136	92.137	5.612	80.036
2016-04-02	07:30:01	6.136	91.113	5.612	78.402
2016-04-02	07:40:01	6.136	89.049	5.612	79.492
2016-04-02	07:50:01	6.136	89.567	5.612	88.529
2016-04-02	08:00:01	6.136	91.113	6.114	95.655
2016-04-02	08:10:01	7.639	97.17	7.119	90.594
2016-04-02	08:20:01	7.639	91.626	7.622	78.948
2016-04-02	08:30:01	7.639	86.962	7.622	91.107
2016-04-02	08:40:01	7.639	86.437	7.622	94.152
2016-04-02	08:50:01	7.639	91.626	7.622	92.636
2016-04-02	09:00:01	8.14	93.155	7.622	90.08
2016-04-02	09:10:01	9.142	96.673	9.631	98.13
2016-04-02	09:20:01	9.643	92.646	9.631	93.143
2016-04-02	09:30:01	9.643	92.137	9.129	78.948
2016-04-02	09:40:01	10.144	91.113	10.134	94.152
2016-04-02	09:50:01	9.643	89.567	9.631	90.594
2016-04-02	10:00:01	10.645	95.174	9.631	77.305
2016-04-02	10:10:01	11.647	97.666	11.64	98.13
2016-04-02	10:20:01	11.647	92.137	11.138	80.036
2016-04-02	10:30:01	12.147	93.662	11.64	95.655
2016-04-02	10:40:01	11.647	90.084	11.138	80.036
2016-04-02	10:50:01	11.647	86.437	12.141	94.654
2016-04-02	11:00:01	12.147	92.137	11.64	84.329
2016-04-02	11:10:01	11.647	90.084	12.141	94.654
2016-04-02	11:20:01	11.647	86.962	11.64	86.965
2016-04-02	11:30:01	11.647	86.962	11.64	76.202
2016-04-02	11:40:01	11.647	92.137	11.64	92.128
2016-04-02	11:50:01	12.147	91.113	11.64	73.98
2016-04-02	12:00:01	12.147	91.626	11.64	92.636
2016-04-02	12:10:01	18.655	97.666	19.161	99.11
2016-04-02	12:20:01	22.157	97.666	24.666	95.155
2016-04-02	12:30:01	23.158	98.653	27.166	88.529
2016-04-02	12:40:01	23.658	98.653	28.165	86.441
2016-04-02	12:50:01	23.658	98.653	28.165	85.388
2016-04-02	13:00:01	23.658	97.666	28.165	84.329
2016-04-02	13:10:01	23.658	98.16	28.165	82.73
2016-04-02	13:20:01	23.658	99.144	28.165	82.194
2016-04-02	13:30:01	23.658	98.16	28.165	81.118
2016-04-02	13:40:01	24.158	98.653	28.165	79.492
2016-04-02	13:50:01	24.158	99.144	28.165	78.948
2016-04-02	14:00:01	23.158	97.666	28.165	75.649
2016-04-02	14:10:01	15.152	60.159	19.661	25.305
2016-04-02	14:20:01	12.648	80.566	12.141	54.147
2016-04-02	14:30:01	12.147	81.646	12.141	89.564
2016-04-02	14:40:01	12.147	91.113	12.141	94.152
2016-04-02	14:50:01	12.147	92.646	12.141	95.155
2016-04-02	15:00:01	12.147	88.008	12.141	85.388
2016-04-02	15:10:01	10.144	85.382	9.631	73.421
2016-04-02	15:20:01	10.144	85.382	9.631	90.08
2016-04-02	15:30:01	9.643	87.486	10.134	94.152
2016-04-02	15:40:01	9.643	84.853	10.134	95.155
2016-04-02	15:50:01	9.643	82.721	10.134	96.649
2016-04-02	16:00:01	9.142	70.592	10.134	85.388
2016-04-02	16:10:01	8.14	81.646	7.622	82.73
2016-04-02	16:20:01	8.14	84.853	8.124	94.152
2016-04-02	16:30:01	8.14	86.437	8.124	86.965
2016-04-02	16:40:01	8.14	89.049	7.622	83.797
2016-04-02	16:50:01	8.14	89.049	8.124	94.152
2016-04-02	17:00:01	7.639	76.19	8.124	85.388
2016-04-02	17:10:01	6.136	78.936	6.114	88.009
2016-04-02	17:20:01	6.136	82.721	5.612	80.577
2016-04-02	17:30:01	6.136	84.853	5.612	76.754
2016-04-02	17:40:01	6.136	87.486	5.612	75.649
2016-04-02	17:50:01	6.136	88.529	5.612	76.754
2016-04-02	18:00:01	5.635	80.024	5.612	78.948
2016-04-02	18:10:01	4.131	80.024	3.6	79.492
2016-04-02	18:20:01	4.131	82.184	3.6	88.529
2016-04-02	18:30:01	4.131	84.322	4.103	92.128
2016-04-02	18:40:01	4.632	88.529	3.6	83.264
2016-04-02	18:50:01	4.131	87.486	3.6	75.094
2016-04-02	19:00:01	4.131	88.008	3.6	77.305
2016-04-02	19:10:01	4.131	87.486	3.6	83.264
2016-04-02	19:20:01	4.131	85.91	3.6	87.488
2016-04-02	19:30:01	4.131	84.853	3.6	91.107
2016-04-02	19:40:01	4.131	86.962	4.103	91.618
2016-04-02	19:50:01	4.131	87.486	4.103	87.488
2016-04-02	20:00:01	4.131	88.529	3.6	75.649
2016-04-02	20:10:01	4.131	88.008	3.6	76.202
2016-04-02	20:20:01	4.131	87.486	3.6	81.657
2016-04-02	20:30:01	4.131	84.853	3.6	86.441
2016-04-02	20:40:01	4.131	84.853	3.6	90.08
2016-04-02	20:50:01	4.131	85.382	4.103	91.618
2016-04-02	21:00:01	4.131	86.437	4.103	91.107
2016-04-02	21:10:01	4.131	87.486	4.103	86.965
2016-04-02	21:20:01	4.131	87.486	3.6	80.036
2016-04-02	21:30:01	4.131	88.529	3.6	76.202
2016-04-02	21:40:01	4.131	88.529	3.6	76.754
2016-04-02	21:50:01	4.131	87.486	3.6	78.948
2016-04-02	22:00:01	4.131	86.437	3.6	83.797
2016-04-02	22:10:01	4.131	84.853	3.6	86.965
2016-04-02	22:20:01	4.131	84.853	3.6	89.047
2016-04-02	22:30:01	4.131	85.382	3.6	90.594
2016-04-02	22:40:01	4.131	86.437	4.103	93.143
2016-04-02	22:50:01	4.131	86.962	3.6	85.915
2016-04-02	23:00:01	4.131	89.049	3.6	79.492
2016-04-02	23:10:01	4.131	88.529	3.6	75.094
2016-04-02	23:20:01	4.131	88.529	3.6	76.202
2016-04-02	23:30:01	4.131	88.529	3.6	79.492
2016-04-02	23:40:01	4.131	89.049	3.6	82.73
2016-04-02	23:50:01	4.131	87.486	3.6	85.388
2016-04-03	00:00:01	4.131	85.91	3.6	88.529
2016-04-03	00:10:01	4.131	85.382	3.6	90.594
2016-04-03	00:20:01	4.131	85.91	4.103	91.107
2016-04-03	00:30:01	4.131	86.962	4.103	92.128
2016-04-03	00:40:01	4.131	88.008	4.103	86.441
2016-04-03	00:50:01	4.131	88.529	3.6	77.854
2016-04-03	01:00:01	4.131	88.529	3.6	75.649
2016-04-03	01:10:01	4.131	87.486	3.6	77.305
2016-04-03	01:20:01	4.131	86.962	3.6	81.118
2016-04-03	01:30:01	4.131	86.437	3.6	81.657
2016-04-03	01:40:01	4.131	85.91	3.6	85.388
2016-04-03	01:50:01	4.131	85.91	3.6	87.488
2016-04-03	02:00:01	4.131	86.962	3.6	89.564
2016-04-03	02:10:01	4.131	86.962	3.6	90.08
2016-04-03	02:20:01	4.131	86.437	4.103	91.618
2016-04-03	02:30:01	4.131	86.437	4.103	92.128
2016-04-03	02:40:01	4.131	87.486	4.103	90.08
2016-04-03	02:50:01	4.131	88.529	3.6	83.264
2016-04-03	03:00:01	4.131	88.008	3.6	81.657
2016-04-03	03:10:01	4.131	89.049	3.6	78.402
2016-04-03	03:20:01	4.131	89.049	3.6	76.754
2016-04-03	03:30:01	4.131	89.049	3.6	76.202
2016-04-03	03:40:01	4.131	88.529	3.6	79.492
2016-04-03	03:50:01	4.131	86.437	3.6	78.948
2016-04-03	04:00:01	4.131	86.437	3.6	80.036
2016-04-03	04:10:01	4.131	86.437	3.6	83.264
2016-04-03	04:20:01	4.131	86.962	3.6	84.329
2016-04-03	04:30:01	4.131	87.486	3.6	86.965
2016-04-03	04:40:01	4.131	85.382	3.6	89.047
2016-04-03	04:50:01	4.131	84.853	3.6	90.594
2016-04-03	05:00:01	4.131	85.382	3.6	89.047
2016-04-03	05:10:01	4.131	85.91	3.6	90.08
2016-04-03	05:20:01	4.131	85.91	3.6	90.594
2016-04-03	05:30:01	4.131	86.437	4.103	92.128
2016-04-03	05:40:01	4.131	86.437	4.103	93.648
2016-04-03	05:50:01	4.131	86.437	4.103	93.648
2016-04-03	06:00:01	4.131	87.486	4.103	89.564
2016-04-03	06:10:01	4.131	88.008	3.6	84.859
2016-04-03	06:20:01	4.131	88.529	3.6	84.859
2016-04-03	06:30:01	4.131	89.049	3.6	82.73
2016-04-03	06:40:01	4.131	88.008	3.6	78.948
2016-04-03	06:50:01	4.131	85.382	3.6	80.036
2016-04-03	07:00:01	4.632	92.137	4.103	88.529
2016-04-03	07:10:01	5.635	94.671	5.612	93.143
2016-04-03	07:20:01	6.136	91.626	5.612	87.488
2016-04-03	07:30:01	6.136	90.599	5.612	84.859
2016-04-03	07:40:01	6.136	90.084	5.612	82.73
2016-04-03	07:50:01	6.136	90.084	5.612	81.118
2016-04-03	08:00:01	6.637	91.113	5.612	81.118
2016-04-03	08:10:01	7.639	97.666	7.119	87.488
2016-04-03	08:20:01	7.639	91.626	7.622	91.618
2016-04-03	08:30:01	7.639	91.113	7.622	93.648
2016-04-03	08:40:01	7.639	87.486	7.622	92.128
2016-04-03	08:50:01	7.639	86.962	7.622	86.441
2016-04-03	09:00:01	8.641	94.167	7.622	78.948
2016-04-03	09:10:01	9.643	97.666	9.631	96.649
2016-04-03	09:20:01	9.643	91.626	9.631	92.636
2016-04-03	09:30:01	9.643	90.084	9.631	75.094
2016-04-03	09:40:01	10.144	92.137	10.134	96.153
2016-04-03	09:50:01	10.144	90.084	9.631	90.08
2016-04-03	10:00:01	10.144	91.626	9.631	78.948
2016-04-03	10:10:01	11.146	97.17	11.64	97.638
2016-04-03	10:20:01	11.647	91.626	11.138	78.948
2016-04-03	10:30:01	11.647	92.137	11.64	95.655
2016-04-03	10:40:01	11.647	88.008	11.138	81.657
2016-04-03	10:50:01	11.647	85.91	12.141	92.636
2016-04-03	11:00:01	12.147	91.113	11.64	85.388
2016-04-03	11:10:01	11.647	88.008	11.64	88.529
2016-04-03	11:20:01	11.647	85.91	11.64	88.529
2016-04-03	11:30:01	12.147	92.137	11.64	81.118
2016-04-03	11:40:01	11.647	89.567	11.64	88.009
2016-04-03	11:50:01	11.647	86.962	11.64	73.421
2016-04-03	12:00:01	12.648	94.671	11.64	93.648
2016-04-03	12:10:01	19.156	98.16	18.66	99.11
2016-04-03	12:20:01	22.157	98.16	24.666	94.152
2016-04-03	12:30:01	23.158	98.16	27.166	88.009
2016-04-03	12:40:01	23.658	98.653	28.165	85.388
2016-04-03	12:50:01	23.658	99.144	28.165	83.797
2016-04-03	13:00:01	23.658	99.144	28.165	82.194
2016-04-03	13:10:01	23.658	99.144	28.165	81.657
2016-04-03	13:20:01	23.658	98.16	28.165	80.036
2016-04-03	13:30:01	24.158	99.144	28.165	77.854
2016-04-03	13:40:01	24.158	99.144	28.165	76.754
2016-04-03	13:50:01	24.158	97.666	28.165	75.094
2016-04-03	14:00:01	23.158	81.646	28.165	72.86
2016-04-03	14:10:01	15.152	60.159	19.161	24.631
2016-04-03	14:20:01	12.648	77.292	12.141	53.538
2016-04-03	14:30:01	12.648	90.084	12.141	88.529
2016-04-03	14:40:01	12.147	88.008	12.141	92.636
2016-04-03	14:50:01	12.147	90.599	12.141	96.153
2016-04-03	15:00:01	11.647	73.967	12.141	83.264
2016-04-03	15:10:01	10.144	85.91	9.631	72.298
2016-04-03	15:20:01	10.144	89.049	9.631	83.797
2016-04-03	15:30:01	10.144	89.567	9.631	88.529
2016-04-03	15:40:01	10.144	89.567	9.631	91.107
2016-04-03	15:50:01	9.643	87.486	9.631	90.594
2016-04-03	16:00:01	9.142	72.286	9.631	86.965
2016-04-03	16:10:01	8.14	80.566	8.124	73.98
2016-04-03	16:20:01	7.639	84.322	7.622	89.564
2016-04-03	16:30:01	7.639	85.91	8.124	93.648
2016-04-03	16:40:01	8.14	86.962	8.124	97.144
2016-04-03	16:50:01	8.14	86.962	7.622	78.948
2016-04-03	17:00:01	7.138	75.081	7.622	85.915
2016-04-03	17:10:01	6.136	82.184	5.612	84.329
2016-04-03	17:20:01	6.136	85.382	5.612	89.564
2016-04-03	17:30:01	6.136	86.437	5.612	90.08
2016-04-03	17:40:01	6.136	88.008	5.612	93.143
2016-04-03	17:50:01	6.136	88.529	5.612	92.636
2016-04-03	18:00:01	5.635	83.256	5.612	83.264
2016-04-03	18:10:01	4.131	81.107	4.103	86.965
2016-04-03	18:20:01	4.131	82.184	3.6	76.754
2016-04-03	18:30:01	4.131	84.853	3.6	75.094
2016-04-03	18:40:01	4.131	86.437	3.6	77.305
2016-04-03	18:50:01	4.131	88.529	3.6	78.402
2016-04-03	19:00:01	4.131	88.008	3.6	88.529
2016-04-03	19:10:01	4.131	84.853	3.6	90.594
2016-04-03	19:20:01	4.131	85.382	4.103	92.636
2016-04-03	19:30:01	4.131	85.91	4.103	91.107
2016-04-03	19:40:01	4.131	86.962	3.6	86.441
2016-04-03	19:50:01	4.131	87.486	3.6	79.492
2016-04-03	20:00:01	4.131	88.529	3.6	77.305
2016-04-03	20:10:01	4.131	89.049	3.6	76.754
2016-04-03	20:20:01	4.131	89.049	3.6	77.854
2016-04-03	20:30:01	4.131	88.529	3.6	81.118
2016-04-03	20:40:01	4.131	89.049	3.6	82.194
2016-04-03	20:50:01	4.131	87.486	3.6	85.915
2016-04-03	21:00:01	4.131	85.91	3.6	86.965
2016-04-03	21:10:01	4.131	85.91	3.6	88.529
2016-04-03	21:20:01	4.131	84.853	3.6	91.107
2016-04-03	21:30:01	4.131	85.382	3.6	92.128
2016-04-03	21:40:01	4.131	86.437	4.103	92.636
2016-04-03	21:50:01	4.131	86.437	4.103	91.107
2016-04-03	22:00:01	4.131	87.486	4.103	88.529
2016-04-03	22:10:01	4.131	88.529	3.6	81.657
2016-04-03	22:20:01	4.131	88.529	3.6	77.305
2016-04-03	22:30:01	4.131	89.049	3.6	77.305
2016-04-03	22:40:01	4.131	88.529	3.6	78.402
2016-04-03	22:50:01	4.131	88.008	3.6	82.194
2016-04-03	23:00:01	4.131	85.382	3.6	83.797
2016-04-03	23:10:01	4.131	85.382	3.6	84.329
2016-04-03	23:20:01	4.131	86.437	3.6	86.441
2016-04-03	23:30:01	4.131	87.486	3.6	90.08
2016-04-03	23:40:01	4.131	88.529	3.6	91.618
2016-04-03	23:50:01	4.131	89.049	3.6	92.128
2016-04-04	00:00:01	4.131	89.567	4.103	91.618
2016-04-04	00:10:01	4.131	88.529	3.6	87.488
2016-04-04	00:20:01	4.131	88.008	3.6	77.854
2016-04-04	00:30:01	4.131	86.962	3.6	76.202
2016-04-04	00:40:01	4.131	85.382	3.6	76.754
2016-04-04	00:50:01	4.131	85.382	3.6	78.402
2016-04-04	01:00:01	4.131	85.91	3.6	80.036
2016-04-04	01:10:01	4.131	85.91	3.6	82.73
2016-04-04	01:20:01	4.131	85.382	3.6	84.329
2016-04-04	01:30:01	4.131	85.382	3.6	87.488
2016-04-04	01:40:01	4.131	85.91	3.6	88.009
2016-04-04	01:50:01	4.131	87.486	3.6	90.594
2016-04-04	02:00:01	4.131	89.049	3.6	90.08
2016-04-04	02:10:01	4.131	89.049	4.103	93.143
2016-04-04	02:20:01	4.131	88.008	4.103	92.636
2016-04-04	02:30:01	4.131	89.049	4.103	91.107
2016-04-04	02:40:01	4.131	89.567	3.6	86.441
2016-04-04	02:50:01	4.131	89.049	3.6	80.036
2016-04-04	03:00:01	4.131	89.049	3.6	76.754
2016-04-04	03:10:01	4.131	90.084	3.6	77.854
2016-04-04	03:20:01	4.131	88.529	3.6	78.402
2016-04-04	03:30:01	4.131	88.008	3.6	81.657
2016-04-04	03:40:01	4.131	86.437	3.6	83.797
2016-04-04	03:50:01	4.131	85.91	3.6	85.915
2016-04-04	04:00:01	4.131	86.437	3.6	85.388
2016-04-04	04:10:01	4.131	85.382	3.6	88.009
2016-04-04	04:20:01	4.131	85.91	3.6	91.107
2016-04-04	04:30:01	4.131	85.91	3.6	90.594
2016-04-04	04:40:01	4.131	86.437	3.6	92.636
2016-04-04	04:50:01	4.131	86.962	4.103	93.143
2016-04-04	05:00:01	4.131	86.962	4.103	94.152
2016-04-04	05:10:01	4.131	86.962	3.6	89.047
2016-04-04	05:20:01	4.131	86.962	3.6	83.797
2016-04-04	05:30:01	4.131	87.486	3.6	82.194
2016-04-04	05:40:01	4.131	88.529	3.6	81.657
2016-04-04	05:50:01	4.131	89.049	3.6	79.492
2016-04-04	06:00:01	4.131	89.049	3.6	78.402
2016-04-04	06:10:01	4.131	90.084	3.6	77.854
2016-04-04	06:20:01	4.131	88.529	3.6	77.305
2016-04-04	06:30:01	4.131	89.049	3.6	76.202
2016-04-04	06:40:01	4.131	88.529	3.6	76.754
2016-04-04	06:50:01	4.131	88.008	3.6	77.305
2016-04-04	07:00:01	4.632	91.626	3.6	80.036
2016-04-04	07:10:01	5.635	95.675	5.109	88.529
2016-04-04	07:20:01	6.136	92.646	5.612	80.036
2016-04-04	07:30:01	6.136	91.113	5.612	78.948
2016-04-04	07:40:01	6.136	89.567	5.612	83.797
2016-04-04	07:50:01	6.136	89.049	5.612	89.047
2016-04-04	08:00:01	6.637	91.626	6.114	94.654
2016-04-04	08:10:01	7.639	97.666	7.119	91.618
2016-04-04	08:20:01	8.14	93.155	7.622	80.577
2016-04-04	08:30:01	7.639	90.084	7.622	88.009
2016-04-04	08:40:01	7.639	88.529	8.124	94.654
2016-04-04	08:50:01	7.639	89.049	7.622	94.152
2016-04-04	09:00:01	8.641	93.155	7.622	92.636
2016-04-04	09:10:01	9.643	97.666	9.631	99.11
2016-04-04	09:20:01	9.643	92.137	9.631	92.636
2016-04-04	09:30:01	9.643	92.646	9.631	77.305
2016-04-04	09:40:01	9.643	92.137	10.134	96.649
2016-04-04	09:50:01	10.144	92.646	9.631	89.564
2016-04-04	10:00:01	10.144	92.646	9.631	77.305
2016-04-04	10:10:01	11.146	97.17	11.64	98.621
2016-04-04	10:20:01	11.647	95.675	11.138	81.657
2016-04-04	10:30:01	11.647	92.137	11.64	95.655
2016-04-04	10:40:01	11.647	89.049	11.138	83.797
2016-04-04	10:50:01	12.147	93.662	12.141	95.155
2016-04-04	11:00:01	11.647	90.599	11.64	85.915
2016-04-04	11:10:01	11.647	88.008	12.141	91.107
2016-04-04	11:20:01	11.647	92.646	11.64	89.564
2016-04-04	11:30:01	12.147	91.626	11.64	76.754
2016-04-04	11:40:01	11.647	88.529	11.64	92.128
2016-04-04	11:50:01	11.647	89.049	11.138	73.421
2016-04-04	12:00:01	12.648	94.167	12.141	94.152
2016-04-04	12:10:01	19.656	97.666	19.161	99.598
2016-04-04	12:20:01	22.658	97.666	24.666	97.638
2016-04-04	12:30:01	23.158	98.16	27.166	90.08
2016-04-04	12:40:01	23.658	99.144	28.165	88.529
2016-04-04	12:50:01	23.658	98.16	28.165	88.009
2016-04-04	13:00:01	23.658	100.61	28.165	86.965
2016-04-04	13:10:01	23.658	99.144	28.165	85.915
2016-04-04	13:20:01	23.658	99.144	28.165	84.859
2016-04-04	13:30:01	23.658	100.61	28.165	84.329
2016-04-04	13:40:01	23.658	98.16	28.165	82.73
2016-04-04	13:50:01	24.158	99.144	28.165	81.657
2016-04-04	14:00:01	23.158	99.144	28.165	78.948
2016-04-04	14:10:01	15.152	63.103	19.161	27.32
2016-04-04	14:20:01	12.648	81.646	12.141	58.965
2016-04-04	14:30:01	12.147	90.599	11.64	89.047
2016-04-04	14:40:01	12.147	90.084	12.141	95.155
2016-04-04	14:50:01	12.147	93.662	12.141	95.655
2016-04-04	15:00:01	11.146	72.848	12.141	84.329
2016-04-04	15:10:01	10.144	80.566	9.631	74.538
2016-04-04	15:20:01	9.643	84.853	9.631	92.128
2016-04-04	15:30:01	9.643	85.382	10.134	94.654
2016-04-04	15:40:01	9.643	87.486	10.134	95.655
2016-04-04	15:50:01	10.144	91.626	10.134	94.654
2016-04-04	16:00:01	9.643	80.566	9.631	83.797
2016-04-04	16:10:01	8.14	85.91	7.622	81.118
2016-04-04	16:20:01	8.14	88.529	8.124	93.648
2016-04-04	16:30:01	8.14	89.567	8.124	84.329
2016-04-04	16:40:01	7.639	86.962	7.622	86.965
2016-04-04	16:50:01	8.14	89.567	8.124	93.648
2016-04-04	17:00:01	7.138	74.525	7.622	82.73
2016-04-04	17:10:01	6.136	81.107	6.114	91.618
2016-04-04	17:20:01	6.136	83.79	5.612	89.564
2016-04-04	17:30:01	6.136	85.91	5.612	88.009
2016-04-04	17:40:01	6.136	85.91	5.612	88.009
2016-04-04	17:50:01	6.136	88.008	5.612	87.488
2016-04-04	18:00:01	5.133	75.636	5.612	81.118
2016-04-04	18:10:01	4.131	82.721	4.103	85.915
2016-04-04	18:20:01	4.131	86.437	3.6	79.492
2016-04-04	18:30:01	4.131	88.008	3.6	76.202
2016-04-04	18:40:01	4.131	88.008	3.6	83.797
2016-04-04	18:50:01	4.131	87.486	3.6	85.915
2016-04-04	19:00:01	4.131	86.962	3.6	88.009
2016-04-04	19:10:01	4.131	85.91	3.6	90.08
2016-04-04	19:20:01	4.131	85.91	3.6	90.08
2016-04-04	19:30:01	4.131	86.437	3.6	90.08
2016-04-04	19:40:01	4.131	85.91	3.6	90.594
2016-04-04	19:50:01	4.131	85.91	3.6	92.128
2016-04-04	20:00:01	4.131	86.962	3.6	92.128
2016-04-04	20:10:01	4.131	88.008	4.103	92.128
2016-04-04	20:20:01	4.131	88.529	4.103	93.648
2016-04-04	20:30:01	4.131	88.529	4.103	91.618
2016-04-04	20:40:01	4.131	89.049	4.103	91.618
2016-04-04	20:50:01	4.131	88.529	4.103	90.08
2016-04-04	21:00:01	4.131	89.567	3.6	86.965
2016-04-04	21:10:01	4.131	89.567	3.6	81.118
2016-04-04	21:20:01	4.131	89.049	3.6	79.492
2016-04-04	21:30:01	4.131	88.529	3.6	76.754
2016-04-04	21:40:01	4.131	88.008	3.6	76.754
2016-04-04	21:50:01	4.131	86.962	3.6	76.202
2016-04-04	22:00:01	4.131	86.962	3.6	77.305
2016-04-04	22:10:01	4.131	86.962	3.6	78.402
2016-04-04	22:20:01	4.131	86.962	3.6	77.305
2016-04-04	22:30:01	4.131	87.486	3.6	77.854
2016-04-04	22:40:01	4.131	87.486	3.6	79.492
2016-04-04	22:50:01	4.131	87.486	3.6	78.948
2016-04-04	23:00:01	4.131	86.962	3.6	80.036
2016-04-04	23:10:01	4.131	87.486	3.6	80.036
2016-04-04	23:20:01	4.131	88.529	3.6	79.492
2016-04-04	23:30:01	4.131	88.008	3.6	79.492
2016-04-04	23:40:01	4.131	88.529	3.6	78.948
2016-04-04	23:50:01	4.131	89.049	3.6	81.118
2016-04-05	00:00:01	4.131	89.567	3.6	81.657
2016-04-05	00:10:01	4.131	90.084	3.6	80.577
2016-04-05	00:20:01	4.131	90.084	3.6	81.118
2016-04-05	00:30:01	4.131	90.084	3.6	81.657
2016-04-05	00:40:01	4.131	90.084	3.6	83.264
2016-04-05	00:50:01	4.131	89.567	3.6	83.264
2016-04-05	01:00:01	4.131	89.567	3.6	83.797
2016-04-05	01:10:01	4.131	88.529	3.6	84.329
2016-04-05	01:20:01	4.131	86.437	3.6	83.797
2016-04-05	01:30:01	4.131	88.008	3.6	84.329
2016-04-05	01:40:01	4.131	86.962	3.6	84.859
2016-04-05	01:50:01	4.131	88.529	3.6	85.915
2016-04-05	02:00:01	4.131	88.529	3.6	87.488
2016-04-05	02:10:01	4.131	87.486	3.6	86.965
2016-04-05	02:20:01	4.131	86.962	3.6	87.488
2016-04-05	02:30:01	4.131	87.486	3.6	89.564
2016-04-05	02:40:01	4.131	86.962	3.6	86.441
2016-04-05	02:50:01	4.131	85.91	3.6	86.965
2016-04-05	03:00:01	4.131	86.437	3.6	85.915
2016-04-05	03:10:01	4.131	86.962	3.6	86.441
2016-04-05	03:20:01	4.131	86.962	3.6	88.009
2016-04-05	03:30:01	4.131	86.437	3.6	87.488
2016-04-05	03:40:01	4.131	86.437	3.6	85.915
2016-04-05	03:50:01	4.131	86.962	3.6	88.529
2016-04-05	04:00:01	4.131	86.962	3.6	89.047
2016-04-05	04:10:01	4.131	85.91	3.6	89.047
2016-04-05	04:20:01	4.131	86.437	3.6	88.009
2016-04-05	04:30:01	4.131	86.437	3.6	86.965
2016-04-05	04:40:01	4.131	86.437	3.6	85.388
2016-04-05	04:50:01	4.131	86.962	3.6	86.965
2016-04-05	05:00:01	4.131	88.008	3.6	88.529
2016-04-05	05:10:01	4.131	88.529	3.6	86.441
2016-04-05	05:20:01	4.131	87.486	3.6	86.965
2016-04-05	05:30:01	4.131	88.008	3.6	86.965
2016-04-05	05:40:01	4.131	89.049	3.6	86.965
2016-04-05	05:50:01	4.131	88.529	3.6	86.965
2016-04-05	06:00:01	4.131	88.529	3.6	88.009
2016-04-05	06:10:01	4.131	88.529	3.6	87.488
2016-04-05	06:20:01	4.131	88.529	3.6	86.441
2016-04-05	06:30:01	4.131	88.529	3.6	85.388
2016-04-05	06:40:01	4.131	89.049	3.6	84.859
2016-04-05	06:50:01	4.131	89.567	3.6	85.388
2016-04-05	07:00:01	4.632	91.113	3.6	88.009
2016-04-05	07:10:01	5.635	95.675	5.109	87.488
2016-04-05	07:20:01	6.136	92.137	5.612	80.577
2016-04-05	07:30:01	6.136	90.599	5.612	83.264
2016-04-05	07:40:01	6.136	89.567	5.612	86.965
2016-04-05	07:50:01	6.136	88.529	6.114	92.636
2016-04-05	08:00:01	6.637	95.174	6.114	93.143
2016-04-05	08:10:01	7.639	97.17	7.119	86.441
2016-04-05	08:20:01	7.639	92.646	7.622	93.648
2016-04-05	08:30:01	7.639	89.049	7.622	94.654
2016-04-05	08:40:01	7.639	90.084	7.622	89.564
2016-04-05	08:50:01	8.14	92.137	7.119	78.948
2016-04-05	09:00:01	8.641	93.155	8.124	95.655
2016-04-05	09:10:01	9.142	97.666	9.129	89.047
2016-04-05	09:20:01	9.643	95.675	9.631	95.655
2016-04-05	09:30:01	10.144	92.646	9.129	83.797
2016-04-05	09:40:01	9.643	90.084	9.631	87.488
2016-04-05	09:50:01	9.643	89.049	9.631	92.128
2016-04-05	10:00:01	10.144	93.155	9.631	80.036
2016-04-05	10:10:01	11.146	98.16	11.64	98.621
2016-04-05	10:20:01	11.647	96.175	11.138	82.194
2016-04-05	10:30:01	12.147	93.662	11.64	95.155
2016-04-05	10:40:01	11.647	88.529	11.138	77.854
2016-04-05	10:50:01	11.647	88.529	11.64	94.654
2016-04-05	11:00:01	12.147	93.155	11.138	81.657
2016-04-05	11:10:01	11.647	90.599	11.64	93.143
2016-04-05	11:20:01	11.647	88.529	11.138	81.118
2016-04-05	11:30:01	11.647	91.626	11.64	96.153
2016-04-05	11:40:01	12.147	91.626	11.138	83.264
2016-04-05	11:50:01	11.647	88.529	12.141	94.152
2016-04-05	12:00:01	13.149	95.174	11.64	85.388
2016-04-05	12:10:01	19.656	99.144	18.66	98.621
2016-04-05	12:20:01	22.658	98.653	24.166	97.144
2016-04-05	12:30:01	23.158	98.653	27.166	89.564
2016-04-05	12:40:01	23.658	99.144	27.665	88.529
2016-04-05	12:50:01	23.658	99.144	28.165	86.965
2016-04-05	13:00:01	23.658	100.122	28.165	85.915
2016-04-05	13:10:01	23.658	98.653	28.165	84.329
2016-04-05	13:20:01	23.658	99.144	28.165	83.264
2016-04-05	13:30:01	23.658	99.144	28.165	82.194
2016-04-05	13:40:01	23.658	98.16	28.165	80.577
2016-04-05	13:50:01	24.158	99.144	28.165	78.948
2016-04-05	14:00:01	23.158	97.17	28.165	76.202
2016-04-05	14:10:01	15.152	60.751	19.161	25.978
2016-04-05	14:20:01	12.648	78.389	12.141	55.964
2016-04-05	14:30:01	12.648	90.599	11.64	89.047
2016-04-05	14:40:01	12.147	90.599	12.141	94.152
2016-04-05	14:50:01	12.147	91.626	12.141	96.153
2016-04-05	15:00:01	11.647	75.636	11.64	80.036
2016-04-05	15:10:01	10.144	84.853	10.134	75.649
2016-04-05	15:20:01	10.144	90.599	9.631	85.388
2016-04-05	15:30:01	10.144	91.113	9.631	90.08
2016-04-05	15:40:01	10.144	90.599	10.134	92.636
2016-04-05	15:50:01	10.144	90.084	10.134	92.636
2016-04-05	16:00:01	9.142	73.967	9.631	78.402
2016-04-05	16:10:01	8.14	82.184	7.622	80.577
2016-04-05	16:20:01	7.639	84.322	8.124	92.636
2016-04-05	16:30:01	7.639	85.382	8.124	95.655
2016-04-05	16:40:01	7.639	86.437	8.124	90.594
2016-04-05	16:50:01	7.639	88.008	7.622	80.036
2016-04-05	17:00:01	7.138	73.408	7.622	90.08
2016-04-05	17:10:01	6.136	82.721	6.114	88.529
2016-04-05	17:20:01	6.136	84.853	5.612	91.618
2016-04-05	17:30:01	6.136	86.962	6.114	92.128
2016-04-05	17:40:01	6.136	88.008	5.612	93.143
2016-04-05	17:50:01	6.136	88.008	5.612	94.654
2016-04-05	18:00:01	5.133	78.936	5.612	83.797
2016-04-05	18:10:01	4.131	85.382	4.103	90.08
2016-04-05	18:20:01	4.131	87.486	4.103	88.529
2016-04-05	18:30:01	4.131	89.049	3.6	81.118
2016-04-05	18:40:01	4.131	88.529	3.6	78.948
2016-04-05	18:50:01	4.131	87.486	3.6	80.577
2016-04-05	19:00:01	4.131	86.962	3.6	84.329
2016-04-05	19:10:01	4.131	86.962	3.6	83.797
2016-04-05	19:20:01	4.131	86.962	3.6	85.915
2016-04-05	19:30:01	4.131	86.962	3.6	86.965
2016-04-05	19:40:01	4.131	87.486	3.6	89.047
2016-04-05	19:50:01	4.131	88.529	3.6	89.564
2016-04-05	20:00:01	4.131	88.529	3.6	91.107
2016-04-05	20:10:01	4.131	89.567	3.6	91.618
2016-04-05	20:20:01	4.131	89.567	3.6	91.618
2016-04-05	20:30:01	4.131	89.567	3.6	91.618
2016-04-05	20:40:01	4.131	89.049	4.103	92.636
2016-04-05	20:50:01	4.131	88.008	4.103	93.143
2016-04-05	21:00:01	4.131	88.008	4.103	89.564
2016-04-05	21:10:01	4.131	86.962	4.103	88.009
2016-04-05	21:20:01	4.131	86.437	3.6	80.577
2016-04-05	21:30:01	4.131	85.91	3.6	78.402
2016-04-05	21:40:01	4.131	86.437	3.6	80.036
2016-04-05	21:50:01	4.131	86.962	3.6	77.854
2016-04-05	22:00:01	4.131	86.962	3.6	77.854
2016-04-05	22:10:01	4.131	86.962	3.6	77.305
2016-04-05	22:20:01	4.131	88.008	3.6	77.854
2016-04-05	22:30:01	4.131	87.486	3.6	76.202
2016-04-05	22:40:01	4.131	88.008	3.6	77.305
2016-04-05	22:50:01	4.131	88.529	3.6	80.577
2016-04-05	23:00:01	4.131	88.529	3.6	80.036
2016-04-05	23:10:01	4.131	89.049	3.6	80.577
2016-04-05	23:20:01	4.131	89.049	3.6	82.73
2016-04-05	23:30:01	4.131	89.567	3.6	83.797
2016-04-05	23:40:01	4.131	90.084	3.6	83.264
2016-04-05	23:50:01	4.131	89.567	3.6	84.859
2016-04-06	00:00:01	4.131	89.049	3.6	84.859
2016-04-06	00:10:01	4.131	89.567	3.6	84.859
2016-04-06	00:20:01	4.131	87.486	3.6	85.915
2016-04-06	00:30:01	4.131	88.008	3.6	86.965
2016-04-06	00:40:01	4.131	87.486	3.6	84.859
2016-04-06	00:50:01	4.131	86.962	3.6	85.915
2016-04-06	01:00:01	4.131	87.486	3.6	84.859
2016-04-06	01:10:01	4.131	85.382	3.6	85.915
2016-04-06	01:20:01	4.131	87.486	3.6	86.965
2016-04-06	01:30:01	4.131	87.486	3.6	86.441
2016-04-06	01:40:01	4.131	86.962	3.6	86.441
2016-04-06	01:50:01	4.131	86.437	3.6	85.915
2016-04-06	02:00:01	4.131	85.91	3.6	85.915
2016-04-06	02:10:01	4.131	86.962	3.6	85.915
2016-04-06	02:20:01	4.131	86.962	3.6	85.915
2016-04-06	02:30:01	4.131	87.486	3.6	86.965
2016-04-06	02:40:01	4.131	87.486	3.6	84.859
2016-04-06	02:50:01	4.131	88.008	3.6	83.264
2016-04-06	03:00:01	4.131	88.008	3.6	83.797
2016-04-06	03:10:01	4.131	87.486	3.6	84.859
2016-04-06	03:20:01	4.131	86.962	3.6	85.388
2016-04-06	03:30:01	4.131	87.486	3.6	83.797
2016-04-06	03:40:01	4.131	88.529	3.6	83.797
2016-04-06	03:50:01	4.131	89.049	3.6	85.915
2016-04-06	04:00:01	4.131	88.529	3.6	82.73
2016-04-06	04:10:01	4.131	88.008	3.6	82.73
2016-04-06	04:20:01	4.131	88.008	3.6	82.194
2016-04-06	04:30:01	4.131	90.084	3.6	81.118
2016-04-06	04:40:01	4.131	89.049	3.6	81.118
2016-04-06	04:50:01	4.131	90.084	3.6	80.577
2016-04-06	05:00:01	4.131	90.084	3.6	81.118
2016-04-06	05:10:01	4.131	89.567	3.6	82.194
2016-04-06	05:20:01	4.131	89.567	3.6	79.492
2016-04-06	05:30:01	4.131	89.567	3.6	79.492
2016-04-06	05:40:01	4.131	90.084	3.6	80.577
2016-04-06	05:50:01	4.131	90.084	3.6	80.577
2016-04-06	06:00:01	4.131	90.084	3.6	81.118
2016-04-06	06:10:01	4.131	90.599	3.6	80.036
2016-04-06	06:20:01	4.131	89.567	3.6	80.577
2016-04-06	06:30:01	4.131	90.084	3.6	80.036
2016-04-06	06:40:01	4.131	88.529	3.6	79.492
2016-04-06	06:50:01	4.131	87.486	3.6	77.854
2016-04-06	07:00:01	4.632	92.137	3.6	83.797
2016-04-06	07:10:01	5.635	96.673	5.109	90.08
2016-04-06	07:20:01	6.136	93.155	5.612	82.73
2016-04-06	07:30:01	6.136	91.626	5.612	79.492
2016-04-06	07:40:01	6.136	91.113	5.612	80.577
2016-04-06	07:50:01	6.136	90.084	5.612	86.965
2016-04-06	08:00:01	6.637	93.155	6.114	94.152
2016-04-06	08:10:01	7.639	97.666	7.119	89.047
2016-04-06	08:20:01	8.14	93.662	7.622	80.577
2016-04-06	08:30:01	7.639	90.084	8.124	95.155
2016-04-06	08:40:01	7.639	88.529	7.622	94.152
2016-04-06	08:50:01	7.639	92.137	7.622	90.594
2016-04-06	09:00:01	8.641	93.662	7.622	84.329
2016-04-06	09:10:01	9.643	98.16	9.631	98.621
2016-04-06	09:20:01	9.643	93.155	9.631	95.655
2016-04-06	09:30:01	9.643	90.599	9.129	81.118
2016-04-06	09:40:01	9.643	91.626	10.134	94.152
2016-04-06	09:50:01	10.144	92.646	9.631	90.594
2016-04-06	10:00:01	10.144	92.646	9.631	77.305
2016-04-06	10:10:01	11.146	98.16	11.64	98.13
2016-04-06	10:20:01	11.647	93.662	11.138	83.797
2016-04-06	10:30:01	11.647	93.662	11.64	95.155
2016-04-06	10:40:01	11.647	91.626	11.138	80.577
2016-04-06	10:50:01	11.647	88.529	12.141	94.152
2016-04-06	11:00:01	11.647	91.626	11.64	83.797
2016-04-06	11:10:01	12.147	92.646	12.141	91.107
2016-04-06	11:20:01	11.647	89.567	11.64	90.594
2016-04-06	11:30:01	11.647	88.529	11.64	76.754
2016-04-06	11:40:01	11.647	88.529	11.64	93.143
2016-04-06	11:50:01	12.147	92.646	11.64	74.538
2016-04-06	12:00:01	12.147	92.137	12.141	96.649
2016-04-06	12:10:01	19.156	98.16	19.161	99.11
2016-04-06	12:20:01	22.157	98.653	24.666	97.144
2016-04-06	12:30:01	23.158	98.16	27.166	90.594
2016-04-06	12:40:01	23.658	99.634	28.165	89.564
2016-04-06	12:50:01	23.658	97.17	28.165	88.529
2016-04-06	13:00:01	23.658	100.122	28.165	86.441
2016-04-06	13:10:01	23.658	98.16	28.165	85.915
2016-04-06	13:20:01	23.658	99.634	28.165	84.859
2016-04-06	13:30:01	23.658	99.634	28.165	83.797
2016-04-06	13:40:01	23.658	99.634	28.165	81.657
2016-04-06	13:50:01	24.158	99.144	28.165	80.577
2016-04-06	14:00:01	23.158	98.653	28.165	77.854
2016-04-06	14:10:01	14.651	66.589	19.161	26.65
2016-04-06	14:20:01	12.648	83.256	12.141	60.155
2016-04-06	14:30:01	12.147	89.567	11.64	89.564
2016-04-06	14:40:01	12.147	90.084	12.141	93.648
2016-04-06	14:50:01	12.147	93.155	12.141	96.153
2016-04-06	15:00:01	11.146	75.636	11.64	80.036
2016-04-06	15:10:01	10.144	82.184	9.631	72.86
2016-04-06	15:20:01	9.643	84.853	9.631	87.488
2016-04-06	15:30:01	9.643	89.049	9.631	91.618
2016-04-06	15:40:01	9.643	86.962	10.134	95.155
2016-04-06	15:50:01	9.643	88.529	10.134	94.654
2016-04-06	16:00:01	9.142	72.848	9.631	79.492
2016-04-06	16:10:01	8.14	86.962	7.622	80.577
2016-04-06	16:20:01	8.14	88.529	8.124	94.654
2016-04-06	16:30:01	7.639	88.008	8.124	96.153
2016-04-06	16:40:01	7.639	86.962	7.622	78.402
2016-04-06	16:50:01	7.639	88.008	7.622	90.08
2016-04-06	17:00:01	7.138	74.525	7.622	79.492
2016-04-06	17:10:01	6.136	83.256	6.114	90.08
2016-04-06	17:20:01	6.136	85.91	5.612	88.009
2016-04-06	17:30:01	6.136	87.486	5.612	86.441
2016-04-06	17:40:01	6.136	88.529	5.612	86.965
2016-04-06	17:50:01	6.136	89.049	5.612	85.388
2016-04-06	18:00:01	5.635	88.008	5.612	78.948
2016-04-06	18:10:01	4.632	85.382	4.103	85.388
2016-04-06	18:20:01	4.131	84.322	3.6	78.402
2016-04-06	18:30:01	4.131	85.91	3.6	76.202
2016-04-06	18:40:01	4.131	86.437	3.6	78.948
2016-04-06	18:50:01	4.131	87.486	3.6	82.194
2016-04-06	19:00:01	4.131	88.529	3.6	84.859
2016-04-06	19:10:01	4.131	89.567	3.6	88.009
2016-04-06	19:20:01	4.131	89.567	3.6	89.564
2016-04-06	19:30:01	4.131	90.084	3.6	92.128
2016-04-06	19:40:01	4.131	88.008	3.6	93.648
2016-04-06	19:50:01	4.131	87.486	4.103	93.143
2016-04-06	20:00:01	4.131	87.486	4.103	92.128
2016-04-06	20:10:01	4.131	86.962	3.6	88.529
2016-04-06	20:20:01	4.131	87.486	3.6	82.73
2016-04-06	20:30:01	4.131	88.008	3.6	77.854
2016-04-06	20:40:01	4.131	89.049	3.6	77.305
2016-04-06	20:50:01	4.131	89.567	3.6	80.036
2016-04-06	21:00:01	4.131	89.567	3.6	78.948
2016-04-06	21:10:01	4.131	90.084	3.6	81.657
2016-04-06	21:20:01	4.131	90.084	3.6	82.73
2016-04-06	21:30:01	4.131	90.599	3.6	84.859
2016-04-06	21:40:01	4.131	89.567	3.6	88.009
2016-04-06	21:50:01	4.131	88.529	3.6	89.047
2016-04-06	22:00:01	4.131	87.486	3.6	89.047
2016-04-06	22:10:01	4.131	86.437	3.6	89.564
2016-04-06	22:20:01	4.131	86.962	3.6	91.107
2016-04-06	22:30:01	4.131	86.962	3.6	92.128
2016-04-06	22:40:01	4.131	86.962	3.6	92.636
2016-04-06	22:50:01	4.131	87.486	4.103	92.636
2016-04-06	23:00:01	4.131	87.486	4.103	93.648
2016-04-06	23:10:01	4.131	87.486	4.103	93.143
2016-04-06	23:20:01	4.131	87.486	4.103	94.152
2016-04-06	23:30:01	4.131	87.486	4.103	94.152
2016-04-06	23:40:01	4.131	87.486	4.103	92.128
2016-04-06	23:50:01	4.131	89.049	3.6	85.915
2016-04-07	00:00:01	4.131	89.049	3.6	81.118
2016-04-07	00:10:01	4.131	89.049	3.6	78.402
2016-04-07	00:20:01	4.131	89.567	3.6	77.305
2016-04-07	00:30:01	4.131	90.599	3.6	77.854
2016-04-07	00:40:01	4.131	89.049	3.6	78.948
2016-04-07	00:50:01	4.131	88.529	3.6	80.577
2016-04-07	01:00:01	4.131	88.529	3.6	81.118
2016-04-07	01:10:01	4.131	86.437	3.6	82.194
2016-04-07	01:20:01	4.131	87.486	3.6	82.73
2016-04-07	01:30:01	4.131	86.962	3.6	83.797
2016-04-07	01:40:01	4.131	88.008	3.6	84.859
2016-04-07	01:50:01	4.131	88.008	3.6	84.329
2016-04-07	02:00:01	4.131	88.008	3.6	85.388
2016-04-07	02:10:01	4.131	89.049	3.6	85.915
2016-04-07	02:20:01	4.131	89.049	3.6	88.529
2016-04-07	02:30:01	4.131	89.567	3.6	89.564
2016-04-07	02:40:01	4.131	89.567	3.6	92.128
2016-04-07	02:50:01	4.131	90.084	3.6	91.618
2016-04-07	03:00:01	4.131	90.084	3.6	91.107
2016-04-07	03:10:01	4.131	89.567	3.6	89.564
2016-04-07	03:20:01	4.131	90.084	3.6	90.08
2016-04-07	03:30:01	4.131	89.049	3.6	91.618
2016-04-07	03:40:01	4.131	87.486	3.6	91.107
2016-04-07	03:50:01	4.131	87.486	3.6	91.618
2016-04-07	04:00:01	4.131	87.486	3.6	93.648
2016-04-07	04:10:01	4.131	87.486	3.6	91.618
2016-04-07	04:20:01	4.131	86.437	4.103	93.648
2016-04-07	04:30:01	4.131	87.486	4.103	94.654
2016-04-07	04:40:01	4.131	88.008	4.103	93.143
2016-04-07	04:50:01	4.131	87.486	4.103	95.155
2016-04-07	05:00:01	4.131	88.008	4.103	95.655
2016-04-07	05:10:01	4.131	88.529	4.103	93.143
2016-04-07	05:20:01	4.131	88.008	4.103	94.654
2016-04-07	05:30:01	4.131	88.008	4.103	94.152
2016-04-07	05:40:01	4.131	88.008	4.103	92.128
2016-04-07	05:50:01	4.131	88.529	4.103	92.636
2016-04-07	06:00:01	4.131	88.008	4.103	92.636
2016-04-07	06:10:01	4.131	89.049	4.103	94.152
2016-04-07	06:20:01	4.131	88.529	4.103	94.654
2016-04-07	06:30:01	4.131	89.049	4.103	91.107
2016-04-07	06:40:01	4.131	88.529	4.103	90.08
2016-04-07	06:50:01	4.131	87.486	4.103	94.152
2016-04-07	07:00:01	4.632	93.155	4.103	93.648
2016-04-07	07:10:01	5.635	95.174	5.612	94.654
2016-04-07	07:20:01	6.136	92.137	5.612	87.488
2016-04-07	07:30:01	6.136	91.626	5.612	84.859
2016-04-07	07:40:01	6.136	90.599	5.612	81.657
2016-04-07	07:50:01	6.136	91.113	5.612	80.036
2016-04-07	08:00:01	6.637	92.646	5.612	86.441
2016-04-07	08:10:01	7.639	97.666	7.119	90.594
2016-04-07	08:20:01	7.639	92.137	7.622	81.118
2016-04-07	08:30:01	7.639	90.599	7.622	90.08
2016-04-07	08:40:01	7.639	89.049	8.124	94.654
2016-04-07	08:50:01	7.639	89.049	7.622	92.128
2016-04-07	09:00:01	8.641	95.174	7.622	91.618
2016-04-07	09:10:01	9.643	98.16	9.129	95.155
2016-04-07	09:20:01	9.643	93.662	9.631	96.153
2016-04-07	09:30:01	9.643	89.567	9.129	84.859
2016-04-07	09:40:01	9.643	89.049	9.631	83.797
2016-04-07	09:50:01	9.643	93.155	9.631	93.648
2016-04-07	10:00:01	10.645	93.662	9.631	85.388
2016-04-07	10:10:01	11.146	98.16	11.64	99.11
2016-04-07	10:20:01	11.647	96.175	11.138	82.194
2016-04-07	10:30:01	11.647	92.646	11.64	95.155
2016-04-07	10:40:01	11.647	89.567	11.138	84.329
2016-04-07	10:50:01	11.647	91.113	11.64	93.648
2016-04-07	11:00:01	12.147	93.662	11.64	90.594
2016-04-07	11:10:01	11.647	91.626	11.64	77.305
2016-04-07	11:20:01	11.647	89.049	11.64	93.648
2016-04-07	11:30:01	11.647	89.049	11.138	77.854
2016-04-07	11:40:01	12.147	92.646	11.64	95.655
2016-04-07	11:50:01	11.647	91.626	11.138	84.859
2016-04-07	12:00:01	13.149	96.175	12.141	95.655
2016-04-07	12:10:01	20.156	98.16	19.661	100.084
2016-04-07	12:20:01	22.658	97.666	24.666	96.153
2016-04-07	12:30:01	23.658	98.16	27.166	92.128
2016-04-07	12:40:01	23.658	98.653	28.165	90.08
2016-04-07	12:50:01	23.658	97.666	28.165	88.529
2016-04-07	13:00:01	23.658	98.16	28.165	88.009
2016-04-07	13:10:01	23.658	99.144	28.165	86.965
2016-04-07	13:20:01	23.658	98.653	28.165	86.441
2016-04-07	13:30:01	23.658	98.653	28.165	85.388
2016-04-07	13:40:01	23.658	99.634	28.165	83.264
2016-04-07	13:50:01	24.158	98.16	28.165	82.73
2016-04-07	14:00:01	23.158	98.16	28.165	79.492
2016-04-07	14:10:01	14.651	66.589	19.161	29.321
2016-04-07	14:20:01	12.648	82.184	12.141	60.155
2016-04-07	14:30:01	12.147	92.137	11.64	88.529
2016-04-07	14:40:01	12.147	89.567	12.141	95.155
2016-04-07	14:50:01	12.147	92.646	12.141	96.153
2016-04-07	15:00:01	10.645	74.525	12.141	80.577
2016-04-07	15:10:01	10.144	83.256	9.631	73.421
2016-04-07	15:20:01	9.643	87.486	9.631	87.488
2016-04-07	15:30:01	9.643	88.529	10.134	92.636
2016-04-07	15:40:01	9.643	88.529	10.134	94.654
2016-04-07	15:50:01	9.643	90.084	10.134	95.155
2016-04-07	16:00:01	9.142	73.408	9.631	78.948
2016-04-07	16:10:01	8.14	84.322	7.622	80.036
2016-04-07	16:20:01	7.639	85.382	8.124	94.152
2016-04-07	16:30:01	7.639	86.962	8.124	96.153
2016-04-07	16:40:01	7.639	87.486	7.622	78.948
2016-04-07	16:50:01	7.639	88.008	8.124	93.143
2016-04-07	17:00:01	7.138	75.636	7.622	80.577
2016-04-07	17:10:01	6.136	82.184	6.114	89.047
2016-04-07	17:20:01	6.136	86.437	5.612	89.047
2016-04-07	17:30:01	6.136	87.486	5.612	86.965
2016-04-07	17:40:01	6.136	89.049	5.612	82.194
2016-04-07	17:50:01	6.136	90.599	5.612	84.859
2016-04-07	18:00:01	5.133	81.107	5.612	78.948
2016-04-07	18:10:01	4.131	84.853	4.103	85.915
2016-04-07	18:20:01	4.131	88.529	3.6	81.118
2016-04-07	18:30:01	4.131	90.084	3.6	78.948
2016-04-07	18:40:01	4.131	89.567	3.6	76.202
2016-04-07	18:50:01	4.131	88.008	3.6	76.202
2016-04-07	19:00:01	4.131	88.008	3.6	81.657
2016-04-07	19:10:01	4.131	86.962	3.6	78.402
2016-04-07	19:20:01	4.131	87.486	3.6	77.854
2016-04-07	19:30:01	4.131	88.529	3.6	78.402
2016-04-07	19:40:01	4.131	89.049	3.6	78.402
2016-04-07	19:50:01	4.131	89.567	3.6	80.036
2016-04-07	20:00:01	4.131	91.113	3.6	80.577
2016-04-07	20:10:01	4.131	90.084	3.6	79.492
2016-04-07	20:20:01	4.131	91.113	3.6	82.194
2016-04-07	20:30:01	4.131	88.529	3.6	83.264
2016-04-07	20:40:01	4.131	87.486	3.6	84.859
2016-04-07	20:50:01	4.131	88.529	3.6	85.388
2016-04-07	21:00:01	4.131	88.008	3.6	88.009
2016-04-07	21:10:01	4.131	88.008	3.6	87.488
2016-04-07	21:20:01	4.131	88.529	3.6	88.529
2016-04-07	21:30:01	4.131	89.567	3.6	89.047
2016-04-07	21:40:01	4.131	90.084	3.6	89.047
2016-04-07	21:50:01	4.131	90.084	3.6	89.047
2016-04-07	22:00:01	4.131	90.599	3.6	91.618
2016-04-07	22:10:01	4.131	90.084	3.6	89.564
2016-04-07	22:20:01	4.131	88.529	3.6	90.594
2016-04-07	22:30:01	4.131	86.962	3.6	89.564
2016-04-07	22:40:01	4.131	86.962	3.6	90.08
2016-04-07	22:50:01	4.131	87.486	3.6	90.594
2016-04-07	23:00:01	4.131	87.486	3.6	91.618
2016-04-07	23:10:01	4.131	88.008	3.6	92.636
2016-04-07	23:20:01	4.131	89.049	3.6	93.143
2016-04-07	23:30:01	4.131	88.008	4.103	92.636
2016-04-07	23:40:01	4.131	88.529	4.103	94.654
2016-04-07	23:50:01	4.131	88.529	4.103	93.143
2016-04-08	00:00:01	4.131	90.084	4.103	92.128
2016-04-08	00:10:01	4.131	90.084	4.103	92.636
2016-04-08	00:20:01	4.131	90.599	4.103	92.636
2016-04-08	00:30:01	4.131	90.599	4.103	92.636
2016-04-08	00:40:01	4.131	90.599	4.103	93.648
2016-04-08	00:50:01	4.131	88.529	4.103	93.143
2016-04-08	01:00:01	4.131	87.486	4.103	93.143
2016-04-08	01:10:01	4.131	87.486	4.103	93.648
2016-04-08	01:20:01	4.131	86.962	3.6	93.648
2016-04-08	01:30:01	4.131	86.962	3.6	91.618
2016-04-08	01:40:01	4.131	88.008	3.6	91.107
2016-04-08	01:50:01	4.131	88.529	3.6	93.143
2016-04-08	02:00:01	4.131	88.529	3.6	92.636
2016-04-08	02:10:01	4.131	90.084	3.6	94.152
2016-04-08	02:20:01	4.131	89.567	3.6	93.143
2016-04-08	02:30:01	4.131	90.084	3.6	91.618
2016-04-08	02:40:01	4.131	89.567	3.6	91.618
2016-04-08	02:50:01	4.131	88.529	3.6	93.143
2016-04-08	03:00:01	4.131	86.962	3.6	92.636
2016-04-08	03:10:01	4.131	88.008	3.6	92.128
2016-04-08	03:20:01	4.131	88.008	3.6	91.107
2016-04-08	03:30:01	4.131	87.486	3.6	91.107
2016-04-08	03:40:01	4.131	88.008	3.6	92.128
2016-04-08	03:50:01	4.131	87.486	3.6	91.618
2016-04-08	04:00:01	4.131	89.049	3.6	88.529
2016-04-08	04:10:01	4.131	89.049	3.6	88.529
2016-04-08	04:20:01	4.131	89.049	3.6	88.009
2016-04-08	04:30:01	4.131	88.529	3.6	87.488
2016-04-08	04:40:01	4.131	89.567	3.6	85.915
2016-04-08	04:50:01	4.131	90.084	3.6	86.965
2016-04-08	05:00:01	4.131	89.567	3.6	86.441
2016-04-08	05:10:01	4.131	90.084	3.6	85.915
2016-04-08	05:20:01	4.131	89.567	3.6	86.441
2016-04-08	05:30:01	4.131	90.084	3.6	81.657
2016-04-08	05:40:01	4.131	90.084	3.6	80.036
2016-04-08	05:50:01	4.131	90.084	3.6	80.036
2016-04-08	06:00:01	4.131	90.084	3.6	80.036
2016-04-08	06:10:01	4.131	90.084	3.6	78.948
2016-04-08	06:20:01	4.131	90.599	3.6	80.036
2016-04-08	06:30:01	4.131	91.626	3.6	81.118
2016-04-08	06:40:01	4.131	90.599	3.6	82.73
2016-04-08	06:50:01	4.131	90.599	3.6	86.441
2016-04-08	07:00:01	4.632	92.137	4.103	95.655
2016-04-08	07:10:01	5.635	97.17	5.612	96.649
2016-04-08	07:20:01	6.136	93.662	5.612	90.594
2016-04-08	07:30:01	6.136	92.137	5.612	90.08
2016-04-08	07:40:01	6.136	91.113	5.612	85.388
2016-04-08	07:50:01	6.136	90.599	5.612	82.194
2016-04-08	08:00:01	6.637	94.167	5.612	88.529
2016-04-08	08:10:01	7.639	97.17	7.119	91.107
2016-04-08	08:20:01	8.14	95.174	7.622	83.264
2016-04-08	08:30:01	8.14	93.155	7.622	93.648
2016-04-08	08:40:01	7.639	92.646	7.622	95.155
2016-04-08	08:50:01	7.639	92.137	7.622	92.636
2016-04-08	09:00:01	8.641	94.671	7.622	90.594
2016-04-08	09:10:01	9.643	98.653	9.129	97.144
2016-04-08	09:20:01	9.643	95.174	9.631	97.144
2016-04-08	09:30:01	9.643	92.137	9.129	86.441
2016-04-08	09:40:01	9.643	90.599	9.631	84.859
2016-04-08	09:50:01	9.643	92.646	9.631	95.655
2016-04-08	10:00:01	10.645	94.671	9.631	87.488
2016-04-08	10:10:01	11.146	99.144	12.141	100.084
2016-04-08	10:20:01	11.647	98.16	11.138	90.08
2016-04-08	10:30:01	12.147	95.174	12.141	95.155
2016-04-08	10:40:01	11.647	92.646	11.64	93.143
2016-04-08	10:50:01	11.647	90.599	11.64	84.859
2016-04-08	11:00:01	11.647	94.167	11.64	92.636
2016-04-08	11:10:01	12.147	94.167	11.64	77.305
2016-04-08	11:20:01	11.647	92.137	11.64	95.655
2016-04-08	11:30:01	11.647	91.113	11.138	82.194
2016-04-08	11:40:01	11.647	91.626	12.141	96.649
2016-04-08	11:50:01	12.147	93.662	11.64	88.529
2016-04-08	12:00:01	12.648	94.671	12.141	96.153
2016-04-08	12:10:01	19.156	98.653	19.661	98.13
2016-04-08	12:20:01	22.658	98.16	24.666	98.13
2016-04-08	12:30:01	23.658	98.653	26.666	97.144
2016-04-08	12:40:01	23.658	98.653	27.665	92.636
2016-04-08	12:50:01	23.658	99.144	28.165	91.618
2016-04-08	13:00:01	23.658	100.122	28.165	90.594
2016-04-08	13:10:01	23.658	98.653	28.165	89.564
2016-04-08	13:20:01	23.658	99.634	28.165	88.529
2016-04-08	13:30:01	23.658	98.653	28.165	88.009
2016-04-08	13:40:01	23.658	99.144	28.165	88.529
2016-04-08	13:50:01	23.658	98.653	28.165	86.441
2016-04-08	14:00:01	22.658	99.144	28.165	83.264
2016-04-08	14:10:01	14.651	68.885	19.661	31.97
2016-04-08	14:20:01	12.648	82.721	12.141	68.322
2016-04-08	14:30:01	12.147	92.137	11.64	90.594
2016-04-08	14:40:01	12.147	92.646	12.141	96.153
2016-04-08	14:50:01	12.147	94.671	11.64	75.649
2016-04-08	15:00:01	11.146	76.19	11.64	77.305
2016-04-08	15:10:01	10.144	83.256	10.134	90.594
2016-04-08	15:20:01	9.643	85.91	9.631	83.797
2016-04-08	15:30:01	9.643	88.008	10.134	94.152
2016-04-08	15:40:01	9.643	89.049	10.134	95.155
2016-04-08	15:50:01	9.643	88.008	10.134	96.153
2016-04-08	16:00:01	8.641	75.636	9.631	80.577
2016-04-08	16:10:01	8.14	83.79	7.622	80.036
2016-04-08	16:20:01	8.14	88.008	8.124	96.153
2016-04-08	16:30:01	8.14	90.084	8.124	85.388
2016-04-08	16:40:01	8.14	91.113	7.622	90.08
2016-04-08	16:50:01	8.14	91.626	8.124	96.153
2016-04-08	17:00:01	7.639	88.008	8.124	80.577
2016-04-08	17:10:01	6.136	85.91	6.114	89.564
2016-04-08	17:20:01	6.136	88.529	5.612	90.594
2016-04-08	17:30:01	6.136	88.529	5.612	92.128
2016-04-08	17:40:01	6.136	88.008	5.612	86.441
2016-04-08	17:50:01	6.136	87.486	5.612	86.965
2016-04-08	18:00:01	5.133	76.742	5.612	78.402
2016-04-08	18:10:01	4.131	84.853	4.103	90.594
2016-04-08	18:20:01	4.131	88.529	4.103	90.08
2016-04-08	18:30:01	4.131	90.084	3.6	86.965
2016-04-08	18:40:01	4.131	89.567	3.6	81.657
2016-04-08	18:50:01	4.131	88.008	3.6	78.402
2016-04-08	19:00:01	4.131	88.529	3.6	78.948
2016-04-08	19:10:01	4.131	89.049	3.6	82.73
2016-04-08	19:20:01	4.131	89.049	3.6	81.118
2016-04-08	19:30:01	4.131	89.567	3.6	83.264
2016-04-08	19:40:01	4.131	90.084	3.6	83.264
2016-04-08	19:50:01	4.131	90.599	3.6	85.388
2016-04-08	20:00:01	4.131	90.084	3.6	86.965
2016-04-08	20:10:01	4.131	89.049	3.6	88.009
2016-04-08	20:20:01	4.131	88.008	3.6	88.529
2016-04-08	20:30:01	4.131	87.486	3.6	88.529
2016-04-08	20:40:01	4.131	89.049	3.6	89.564
2016-04-08	20:50:01	4.131	89.049	3.6	88.009
2016-04-08	21:00:01	4.131	89.049	3.6	90.08
2016-04-08	21:10:01	4.131	88.529	3.6	89.564
2016-04-08	21:20:01	4.131	89.567	3.6	89.564
2016-04-08	21:30:01	4.131	89.567	3.6	90.08
2016-04-08	21:40:01	4.131	89.567	3.6	90.08
2016-04-08	21:50:01	4.131	91.113	3.6	87.488
2016-04-08	22:00:01	4.131	91.626	3.6	87.488
2016-04-08	22:10:01	4.131	91.113	3.6	86.441
2016-04-08	22:20:01	4.131	91.626	3.6	86.965
2016-04-08	22:30:01	4.131	90.599	3.6	85.915
2016-04-08	22:40:01	4.131	91.113	3.6	88.529
2016-04-08	22:50:01	4.131	90.084	3.6	87.488
2016-04-08	23:00:01	4.131	89.567	3.6	85.915
2016-04-08	23:10:01	4.131	89.567	3.6	87.488
2016-04-08	23:20:01	4.131	89.049	3.6	85.388
2016-04-08	23:30:01	4.131	88.008	3.6	84.329
2016-04-08	23:40:01	4.131	87.486	3.6	84.329
2016-04-08	23:50:01	4.131	88.008	3.6	84.329
2016-04-09	00:00:01	4.131	87.486	3.6	85.388
2016-04-09	00:10:01	4.131	88.008	3.6	84.859
2016-04-09	00:20:01	4.131	88.008	3.6	83.264
2016-04-09	00:30:01	4.131	88.529	3.6	83.264
2016-04-09	00:40:01	4.131	87.486	3.6	82.73
2016-04-09	00:50:01	4.131	87.486	3.6	81.657
2016-04-09	01:00:01	4.131	86.962	3.6	80.577
[truncated: 2,100 more rows]
